# Supplementary material for: Loss of FAM111B protease mutated in hereditary fibrosing poikiloderma negatively regulates telomere length
Source: Front Cell Dev Biol. 2023 Jun 5;11:1175069. doi: 10.3389/fcell.2023.1175069 (PMC10277729; doi:10.3389/fcell.2023.1175069)
Supplement: Supplementary file 5 [file DataSheet2.xlsx]

## Sheet: Legend
Mass spectrometry analysis of FLAG pulldowns from cells transfected with etierh FLAG (negative control), FLAG-PCNA (positive control) or FLAG-FAM111B.

## Sheet: Figure 1D Experiment I
				FLAG	FLAG-PCNA								FLAG-FAM111B
				Normalized abundance	Normalized abundance				Normalized abundance				Normalized abundance			Normalized abundance
Uniprot	Description	Unique peptdes	Mass	Repeat 1A	Repeat 1B	Repeat 1A	FLAG-PCNA 1A / FLAG 1A	Log2FC(FLAG-PCNA 1A / FLAG 1A)	Repeat 1B	FLAG-PCNA 1B/ FLAG 1B	Log2FC(FLAG-PCNA 1B / FLAG 1B)	Ratio Log2FC (1A/1B)	Repeat 1A	FLAG-FAM111B 1A / FLAG 1A	Log2FC(FLAG-FAM111B 1A / FLAG 1A)	Repeat 1B	FLAG-FAM111B 1B/ FLAG 1B	Log2FC(FLAG-FAM111B 1B / FLAG 1B)	Ratio Log2FC (1A/1B)
P12004	Proliferating cell nuclear antigen OS=Homo sapiens OX=9606 GN=PCNA PE=1 SV=1	302	18210.9	1.64422e+08	1.81843e+08	1.46596e+10	89.1584	6.4783	1.90255e+10	104.626	6.7091	0.965599	1.94142e+08	1.18075	0.239706	1.76338e+08	0.969728	-0.0443487	-5.40502
O75592	Isoform 2 of E3 ubiquitin-protein ligase MYCBP2 OS=Homo sapiens OX=9606 GN=MYCBP2	168	11784.3	7.84128e+07	2.03144e+07	3.97045e+07	0.506353	-0.981786	2.85424e+07	1.40503	0.490605	-2.00117	1.62076e+08	2.06697	1.04751	1.42485e+08	7.01398	2.81023	0.37275
P46821	Microtubule-associated protein 1B OS=Homo sapiens OX=9606 GN=MAP1B PE=1 SV=2	126	9427.81	5.33094e+07	8.71858e+07	3.65971e+07	0.686503	-0.542662	5.20461e+07	0.596957	-0.744302	0.729088	4.46053e+07	0.836725	-0.257175	4.36797e+07	0.500996	-0.997129	0.257916
P52732	Kinesin-like protein KIF11 OS=Homo sapiens OX=9606 GN=KIF11 PE=1 SV=2	108	7794.49	2.11866e+08	1.6881e+08	1.0569e+08	0.498855	-1.00331	1.68059e+08	0.995555	-0.00642748	156.097	1.95189e+08	0.921288	-0.118276	1.09697e+08	0.649824	-0.621878	0.190192
P35251	Isoform 2 of Replication factor C subunit 1 OS=Homo sapiens OX=9606 GN=RFC1	92	7652.96	2.77816e+07	1.25724e+07	5.86374e+08	21.1065	4.39962	1.05387e+09	83.8241	6.38929	0.688592	1.84385e+07	0.663694	-0.59141	2.74877e+07	2.18635	1.12852	-0.524057
Q13813	Isoform 3 of Spectrin alpha chain, non-erythrocytic 1 OS=Homo sapiens OX=9606 GN=SPTAN1	82	5607.46	1.8953e+07	2.66409e+07	1.39472e+07	0.735885	-0.442447	1.47922e+07	0.555245	-0.848805	0.521259	2.17506e+07	1.14761	0.198636	3.53713e+07	1.3277	0.408933	0.485742
O75533	Splicing factor 3B subunit 1 OS=Homo sapiens OX=9606 GN=SF3B1 PE=1 SV=3	81	6189.57	1.73011e+08	8.28797e+07	1.13117e+08	0.653817	-0.61304	5.84902e+07	0.705724	-0.502824	1.2192	1.15897e+08	0.669884	-0.578016	1.54611e+08	1.86549	0.899554	-0.642559
Q07864	DNA polymerase epsilon catalytic subunit A OS=Homo sapiens OX=9606 GN=POLE PE=1 SV=5	76	5151.53	1.49707e+06	3.58673e+06	4.05248e+07	27.0693	4.75859	7.09315e+07	19.7761	4.30569	1.10519	1.45752e+06	0.973579	-0.0386307	1.88305e+06	0.525006	-0.929595	0.0415565
Q13435	Splicing factor 3B subunit 2 OS=Homo sapiens OX=9606 GN=SF3B2 PE=1 SV=2	76	5319.2	3.38154e+07	5.30484e+07	8.18257e+07	2.41977	1.27487	1.52497e+08	2.87468	1.5234	0.836859	3.52415e+07	1.04217	0.0595936	3.50701e+07	0.661096	-0.597069	-0.0998103
O14744	Protein arginine N-methyltransferase 5 OS=Homo sapiens OX=9606 GN=PRMT5 PE=1 SV=4	70	9035.5	2.35866e+08	4.36804e+08	1.57641e+08	0.668351	-0.581322	2.59717e+08	0.594585	-0.750045	0.77505	2.52574e+08	1.07084	0.0987411	2.44594e+08	0.559962	-0.836598	-0.118027
P21333	Isoform 2 of Filamin-A OS=Homo sapiens OX=9606 GN=FLNA	69	5941.19	3.30366e+08	4.57372e+07	1.63011e+08	0.493426	-1.01909	3.58542e+07	0.783919	-0.351224	2.90155	1.63812e+08	0.495849	-1.01203	1.63559e+08	3.57607	1.83837	-0.5505
P11142	Heat shock cognate 71 kDa protein OS=Homo sapiens OX=9606 GN=HSPA8 PE=1 SV=1	68	6742.6	3.18003e+07	2.40356e+07	4.34205e+07	1.36541	0.449338	5.20246e+07	2.16448	1.11402	0.403349	2.88772e+07	0.90808	-0.139108	3.11714e+07	1.29688	0.375046	-0.37091
Q5U5X8	Protein FAM222A OS=Homo sapiens OX=9606 GN=FAM222A PE=2 SV=1	67	4377.35	6.07013e+08	2.70007e+07	6.25595e+08	1.03061	0.0435034	5.22884e+07	1.93656	0.953496	0.0456252	6.26695e+08	1.03242	0.0460364	9.37351e+08	34.7158	5.11752	0.00899585
P28340	DNA polymerase delta catalytic subunit OS=Homo sapiens OX=9606 GN=POLD1 PE=1 SV=2	63	4728.4	3.80712e+06	3.47691e+06	8.69655e+07	22.8428	4.51367	1.33042e+08	38.2646	5.25794	0.858449	2.75565e+06	0.723814	-0.466308	3.14241e+06	0.903794	-0.145935	3.19532
Q01082	Spectrin beta chain, non-erythrocytic 1 OS=Homo sapiens OX=9606 GN=SPTBN1 PE=1 SV=2	61	4207.82	8.7957e+06	1.94426e+07	6.30378e+06	0.716688	-0.480582	1.07132e+07	0.55102	-0.859824	0.558931	9.30639e+06	1.05806	0.0814234	9.69525e+06	0.498661	-1.00387	-0.0811097
Q5UIP0	Isoform 2 of Telomere-associated protein RIF1 OS=Homo sapiens OX=9606 GN=RIF1	59	3860.61	1.73609e+07	3.02138e+07	1.34716e+07	0.775974	-0.365919	1.66664e+07	0.551614	-0.858269	0.426345	1.82578e+07	1.05166	0.0726748	1.83241e+07	0.606482	-0.721464	-0.100732
O15042	U2 snRNP-associated SURP motif-containing protein OS=Homo sapiens OX=9606 GN=U2SURP PE=1 SV=2	59	4223.68	2.81296e+07	5.06594e+07	2.13648e+07	0.759511	-0.396856	3.04665e+07	0.601399	-0.733605	0.540968	2.94125e+07	1.04561	0.0643389	2.62874e+07	0.518906	-0.946456	-0.0679788
Q6P2Q9	Pre-mRNA-processing-splicing factor 8 OS=Homo sapiens OX=9606 GN=PRPF8 PE=1 SV=2	57	3465.47	1.05422e+07	1.95296e+07	6.74978e+06	0.640261	-0.643267	9.47138e+06	0.484975	-1.04402	0.616145	9.7161e+06	0.921637	-0.117729	9.8245e+06	0.503056	-0.991208	0.118774
P52272	Heterogeneous nuclear ribonucleoprotein M OS=Homo sapiens OX=9606 GN=HNRNPM PE=1 SV=3	56	3893.64	9.98054e+06	1.40786e+07	1.3819e+07	1.3846	0.469464	1.72724e+07	1.22685	0.294964	1.5916	1.02343e+07	1.02543	0.0362267	1.14543e+07	0.813595	-0.297617	-0.121722
Q15393	Splicing factor 3B subunit 3 OS=Homo sapiens OX=9606 GN=SF3B3 PE=1 SV=4	54	3800.54	3.96321e+07	6.14588e+07	2.49277e+07	0.628979	-0.668917	3.90087e+07	0.634713	-0.655823	1.01997	3.11791e+07	0.786715	-0.346086	3.222e+07	0.524254	-0.931663	0.371471
Q14204	Cytoplasmic dynein 1 heavy chain 1 OS=Homo sapiens OX=9606 GN=DYNC1H1 PE=1 SV=5	52	3267.18	4.68586e+06	4.11747e+06	1.06747e+07	2.27806	1.18781	1.54524e+07	3.75288	1.908	0.622541	3.00803e+06	0.641938	-0.639493	2.63914e+06	0.640962	-0.64169	0.996576
P35908	Keratin, type II cytoskeletal 2 epidermal OS=Homo sapiens OX=9606 GN=KRT2 PE=1 SV=2	52	5872.63	5.15919e+07	4.3892e+08	3.84196e+07	0.744684	-0.425301	3.16786e+07	0.0721741	-3.79237	0.112146	4.31812e+07	0.836978	-0.256739	3.51555e+07	0.0800956	-3.64213	0.0704914
Q8IWI9	Isoform 3 of MAX gene-associated protein OS=Homo sapiens OX=9606 GN=MGA	51	3926.36	3.65686e+07	2.75779e+07	2.28875e+07	0.625879	-0.676045	1.0314e+07	0.373996	-1.41891	0.476455	2.33655e+07	0.63895	-0.646225	3.76286e+07	1.36445	0.448316	-1.44145
O75643	U5 small nuclear ribonucleoprotein 200 kDa helicase OS=Homo sapiens OX=9606 GN=SNRNP200 PE=1 SV=2	48	3251.19	6.67175e+06	1.16666e+07	2.49192e+06	0.373504	-1.42081	4.93581e+06	0.423072	-1.24102	1.14487	5.14013e+06	0.770432	-0.376261	5.24896e+06	0.449915	-1.15228	0.326537
P23588	Eukaryotic translation initiation factor 4B OS=Homo sapiens OX=9606 GN=EIF4B PE=1 SV=2	45	4388.45	7.7989e+07	7.46153e+07	3.14723e+07	0.403548	-1.30919	3.10651e+07	0.416337	-1.26418	1.03561	3.24443e+07	0.416011	-1.26531	4.14307e+07	0.555258	-0.848769	1.49075
P40937	Replication factor C subunit 5 OS=Homo sapiens OX=9606 GN=RFC5 PE=1 SV=1	44	3482.02	5.17531e+06	3.35827e+06	1.3942e+08	26.9394	4.75164	2.17347e+08	64.72	6.01614	0.789816	3.91491e+06	0.756459	-0.402666	5.03352e+06	1.49884	0.583851	-0.689673
Q9Y2W1	Thyroid hormone receptor-associated protein 3 OS=Homo sapiens OX=9606 GN=THRAP3 PE=1 SV=2	44	3040.24	2.24953e+07	3.46094e+07	7.18672e+06	0.319476	-1.64622	1.5798e+07	0.456465	-1.13142	1.455	1.67518e+07	0.744678	-0.425311	1.36701e+07	0.394983	-1.34014	0.317363
P0DMV8	Heat shock 70 kDa protein 1A OS=Homo sapiens OX=9606 GN=HSPA1A PE=1 SV=1	42	5567.25	9.37364e+06	1.24242e+07	1.8764e+07	2.00178	1.00128	2.42281e+07	1.95007	0.963523	1.03919	1.39103e+07	1.48398	0.569469	1.64323e+07	1.3226	0.403381	1.41174
Q96QE3	ATPase family AAA domain-containing protein 5 OS=Homo sapiens OX=9606 GN=ATAD5 PE=1 SV=4	40	2687.14	2.50686e+06	2.46217e+06	1.19737e+07	4.77635	2.25591	1.85404e+07	7.53011	2.91267	0.774516	1.77591e+06	0.70842	-0.497324	5.84956e+06	2.37577	1.2484	-0.39837
P40938	Replication factor C subunit 3 OS=Homo sapiens OX=9606 GN=RFC3 PE=1 SV=2	38	2791.24	5.75475e+06	3.05634e+06	1.1877e+08	20.6387	4.36728	2.12077e+08	69.3892	6.11664	0.714	4.40098e+06	0.764757	-0.386927	2.62637e+06	0.859318	-0.218736	1.76892
O43143	Pre-mRNA-splicing factor ATP-dependent RNA helicase DHX15 OS=Homo sapiens OX=9606 GN=DHX15 PE=1 SV=2	37	2746.9	1.56232e+07	3.05959e+07	1.21438e+07	0.777292	-0.363471	1.94094e+07	0.63438	-0.656581	0.553581	1.60767e+07	1.02902	0.0412772	1.64734e+07	0.538418	-0.893202	-0.0462126
Q9BQA1	Methylosome protein 50 OS=Homo sapiens OX=9606 GN=WDR77 PE=1 SV=1	36	2737.81	1.06682e+08	1.93951e+08	1.11618e+08	1.04626	0.0652461	1.88188e+08	0.970287	-0.0435163	-1.49935	1.26818e+08	1.18874	0.249432	1.51981e+08	0.783606	-0.351799	-0.709017
O43318	Isoform 1A of Mitogen-activated protein kinase kinase kinase 7 OS=Homo sapiens OX=9606 GN=MAP3K7	36	2471.68	8.25272e+06	2.0606e+07	6.97733e+06	0.845458	-0.242195	9.70231e+06	0.470849	-1.08666	0.22288	9.47547e+06	1.14816	0.199328	7.44892e+06	0.361494	-1.46796	-0.135786
Q9BRS2	Serine/threonine-protein kinase RIO1 OS=Homo sapiens OX=9606 GN=RIOK1 PE=1 SV=2	34	2293.52	1.86074e+07	2.94711e+07	1.00045e+07	0.537663	-0.895227	1.63779e+07	0.555728	-0.847549	1.05625	1.46711e+07	0.788453	-0.342903	1.71358e+07	0.581446	-0.782283	0.438336
P39748	Flap endonuclease 1 OS=Homo sapiens OX=9606 GN=FEN1 PE=1 SV=1	33	2709.6	2.7378e+06	4.66249e+06	1.14471e+08	41.8112	5.38582	1.29157e+08	27.7014	4.79189	1.12395	2.04867e+06	0.748293	-0.418324	1.99453e+06	0.427783	-1.22505	0.341475
Q14152	Eukaryotic translation initiation factor 3 subunit A OS=Homo sapiens OX=9606 GN=EIF3A PE=1 SV=1	33	2126.16	4.02156e+06	6.75801e+06	3.01206e+06	0.748978	-0.417005	5.13486e+06	0.759819	-0.396272	1.05232	4.62136e+06	1.14915	0.200564	5.56949e+06	0.824133	-0.279051	-0.718735
Q15459	Splicing factor 3A subunit 1 OS=Homo sapiens OX=9606 GN=SF3A1 PE=1 SV=1	32	2272.6	1.46576e+07	3.7426e+07	1.32256e+07	0.902302	-0.148317	1.73932e+07	0.464736	-1.10552	0.134161	1.48871e+07	1.01566	0.0224133	1.51548e+07	0.404925	-1.30427	-0.0171845
P54105	Methylosome subunit pICln OS=Homo sapiens OX=9606 GN=CLNS1A PE=1 SV=1	32	2130.46	5.66132e+07	1.2785e+08	4.81144e+07	0.849881	-0.234668	8.57994e+07	0.671094	-0.575414	0.407825	6.59843e+07	1.16553	0.220985	6.85531e+07	0.536199	-0.89916	-0.245768
Q8IWX8	Calcium homeostasis endoplasmic reticulum protein OS=Homo sapiens OX=9606 GN=CHERP PE=1 SV=3	31	2272.28	1.11951e+07	2.67607e+07	9.17921e+06	0.819931	-0.286425	1.52829e+07	0.571094	-0.8082	0.354399	1.56684e+07	1.39957	0.484987	1.71894e+07	0.64234	-0.63859	-0.759464
P38646	Stress-70 protein, mitochondrial OS=Homo sapiens OX=9606 GN=HSPA9 PE=1 SV=2	30	2229.06	1.60966e+06	2.10774e+06	1.95685e+06	1.21569	0.281778	3.73699e+06	1.77298	0.826178	0.341063	1.72514e+06	1.07174	0.0999599	1.13515e+06	0.538564	-0.892811	-0.111961
P61978	Isoform 3 of Heterogeneous nuclear ribonucleoprotein K OS=Homo sapiens OX=9606 GN=HNRNPK	30	2029.89	1.23352e+07	2.78977e+07	8.6985e+06	0.705178	-0.50394	1.5939e+07	0.571338	-0.807584	0.624009	1.61729e+07	1.31112	0.390805	1.41874e+07	0.50855	-0.97554	-0.400603
P10809	60 kDa heat shock protein, mitochondrial OS=Homo sapiens OX=9606 GN=HSPD1 PE=1 SV=2	29	2288.65	4.07396e+06	6.02325e+06	8.16723e+06	2.00474	1.00341	6.6459e+06	1.10338	0.141924	7.07007	7.86122e+06	1.92963	0.948321	1.15106e+07	1.91103	0.934353	1.01495
Q15750	TGF-beta-activated kinase 1 and MAP3K7-binding protein 1 OS=Homo sapiens OX=9606 GN=TAB1 PE=1 SV=1	29	2282.62	2.87045e+07	4.91863e+07	2.34099e+07	0.815549	-0.294157	4.13288e+07	0.840251	-0.251107	1.17144	3.17978e+07	1.10776	0.147652	3.45229e+07	0.701881	-0.510701	-0.289116
Q9P1Y5	Calmodulin-regulated spectrin-associated protein 3 OS=Homo sapiens OX=9606 GN=CAMSAP3 PE=1 SV=2	29	1895.22	1.26365e+07	1.26823e+07	8.29904e+06	0.656751	-0.606582	1.06563e+07	0.840249	-0.251112	2.41558	1.16626e+07	0.922933	-0.115703	1.99019e+07	1.56926	0.650088	-0.17798
P11021	Endoplasmic reticulum chaperone BiP OS=Homo sapiens OX=9606 GN=HSPA5 PE=1 SV=2	28	2174.06	4.50481e+06	8.09646e+06	6.01099e+06	1.33435	0.416138	8.51254e+06	1.05139	0.0722983	5.75585	5.24069e+06	1.16336	0.218293	5.14222e+06	0.635119	-0.654901	-0.333321
Q00610	Isoform 2 of Clathrin heavy chain 1 OS=Homo sapiens OX=9606 GN=CLTC	28	1966.31	4.75461e+06	1.10954e+07	3.36641e+06	0.70803	-0.498118	8.62634e+06	0.77747	-0.363141	1.37169	4.73941e+06	0.996803	-0.00462039	4.68191e+06	0.421968	-1.24479	0.00371178
P48643	T-complex protein 1 subunit epsilon OS=Homo sapiens OX=9606 GN=CCT5 PE=1 SV=1	27	1766.59	2.35124e+06	1.96509e+06	2.54825e+06	1.08379	0.116085	5.04955e+06	2.56962	1.36156	0.0852593	2.47837e+06	1.05407	0.0759706	3.7535e+06	1.91009	0.933639	0.0813704
P26358	Isoform 2 of DNA (cytosine-5)-methyltransferase 1 OS=Homo sapiens OX=9606 GN=DNMT1	26	1706.7	920419	448293	7.8282e+06	8.50504	3.08832	1.54964e+07	34.5676	5.11135	0.604208	673092	0.731289	-0.451487	890851	1.98721	0.990744	-0.455705
P78406	mRNA export factor OS=Homo sapiens OX=9606 GN=RAE1 PE=1 SV=1	26	1839.21	1.46504e+06	1.99353e+06	1.57903e+06	1.07781	0.108102	1.7036e+06	0.854565	-0.226738	-0.47677	3.17252e+07	21.6549	4.43662	3.11235e+07	15.6122	3.9646	1.11906
Q13200	26S proteasome non-ATPase regulatory subunit 2 OS=Homo sapiens OX=9606 GN=PSMD2 PE=1 SV=3	26	1888.94	1.90534e+06	2.20064e+06	1.14592e+06	0.601425	-0.733544	1.7133e+06	0.778548	-0.361142	2.03118	1.87655e+06	0.98489	-0.0219651	1.75672e+06	0.798276	-0.32504	0.0675766
P50990	T-complex protein 1 subunit theta OS=Homo sapiens OX=9606 GN=CCT8 PE=1 SV=4	25	1604.62	1.45725e+06	2.85494e+06	2.18997e+06	1.50281	0.587665	3.9681e+06	1.38991	0.474988	1.23722	2.50079e+06	1.71611	0.779141	2.14436e+06	0.751105	-0.412913	-1.88694
Q9UH99	Isoform 2 of SUN domain-containing protein 2 OS=Homo sapiens OX=9606 GN=SUN2	25	1962.56	1.1052e+07	1.68559e+07	6.30277e+06	0.570285	-0.810245	1.08728e+07	0.645044	-0.63253	1.28096	1.08151e+07	0.97857	-0.0312528	1.09486e+07	0.649544	-0.622501	0.0502052
Q14008	Isoform 2 of Cytoskeleton-associated protein 5 OS=Homo sapiens OX=9606 GN=CKAP5	25	1465.63	2.16068e+06	3.57076e+06	1.04799e+06	0.485026	-1.04387	1.88562e+06	0.528073	-0.921192	1.13317	1.9078e+06	0.88296	-0.17958	1.81781e+06	0.509082	-0.974029	0.184369
P78371	T-complex protein 1 subunit beta OS=Homo sapiens OX=9606 GN=CCT2 PE=1 SV=4	24	1845.46	1.64625e+06	4.99563e+06	3.4854e+06	2.11718	1.08214	6.41082e+06	1.28329	0.359843	3.00727	3.63648e+06	2.20895	1.14336	3.51357e+06	0.703329	-0.507728	-2.25192
P52597	Heterogeneous nuclear ribonucleoprotein F OS=Homo sapiens OX=9606 GN=HNRNPF PE=1 SV=3	23	2028.6	8.04271e+06	4.12304e+06	9.77437e+06	1.21531	0.281323	5.37682e+06	1.30409	0.383046	0.734435	1.43891e+07	1.78909	0.839224	3.18859e+07	7.73359	2.95114	0.284373
P43243	Matrin-3 OS=Homo sapiens OX=9606 GN=MATR3 PE=1 SV=2	23	1529.55	3.12279e+06	4.84863e+06	2.82028e+06	0.90313	-0.146995	4.84587e+06	0.999431	-0.000821439	178.948	3.69934e+06	1.18463	0.244435	3.51953e+06	0.725883	-0.462191	-0.52886
P38919	Eukaryotic initiation factor 4A-III OS=Homo sapiens OX=9606 GN=EIF4A3 PE=1 SV=4	23	1686.5	4.56902e+06	8.92981e+06	915804	0.200438	-2.31877	1.66836e+06	0.18683	-2.4202	0.958091	3.08012e+06	0.67413	-0.5689	2.92997e+06	0.328111	-1.60775	0.35385
Q15054	DNA polymerase delta subunit 3 OS=Homo sapiens OX=9606 GN=POLD3 PE=1 SV=2	22	1758.24	566762	823843	2.86092e+07	50.4784	5.65759	3.09428e+07	37.5591	5.23109	1.08153	511183	0.901936	-0.148903	293574	0.356348	-1.48864	0.100026
O95831	Apoptosis-inducing factor 1, mitochondrial OS=Homo sapiens OX=9606 GN=AIFM1 PE=1 SV=1	22	1341.5	874007	2.16943e+06	7.70102e+06	8.81116	3.13933	1.60846e+07	7.41419	2.89029	1.08617	1.22853e+06	1.40563	0.491221	1.02732e+06	0.473543	-1.07843	-0.455495
Q9BUA3	Spindlin interactor and repressor of chromatin-binding protein OS=Homo sapiens OX=9606 GN=SPINDOC PE=1 SV=3	22	1644.78	7.50801e+06	2.25886e+07	1.13589e+07	1.5129	0.597317	1.35461e+07	0.599687	-0.737718	-0.809683	1.18187e+07	1.57414	0.654566	1.2185e+07	0.539432	-0.890486	-0.735066
P49368	T-complex protein 1 subunit gamma OS=Homo sapiens OX=9606 GN=CCT3 PE=1 SV=4	22	1334.02	2.36329e+06	1.63845e+06	2.78162e+06	1.17701	0.235127	4.79207e+06	2.92475	1.54831	0.15186	2.56185e+06	1.08402	0.116387	3.11269e+06	1.89977	0.925825	0.125712
Q15208	Serine/threonine-protein kinase 38 OS=Homo sapiens OX=9606 GN=STK38 PE=1 SV=1	22	1826.38	1.42734e+07	2.07775e+07	1.25483e+07	0.879136	-0.185842	1.99309e+07	0.959253	-0.060017	3.09649	1.399e+07	0.980142	-0.0289372	1.19105e+07	0.573239	-0.802791	0.0360457
Q8WWY3	U4/U6 small nuclear ribonucleoprotein Prp31 OS=Homo sapiens OX=9606 GN=PRPF31 PE=1 SV=2	22	1841.47	2.81916e+07	4.72377e+07	2.08485e+07	0.739527	-0.435326	3.24418e+07	0.686777	-0.542087	0.803055	2.79707e+07	0.992161	-0.0113536	2.68927e+07	0.569305	-0.812727	0.0139698
E3W994	CLIP-associating protein 2 OS=Homo sapiens OX=9606 GN=CLASP2 PE=1 SV=2	22	1696.82	3.7228e+06	7.31167e+06	2.13425e+06	0.573291	-0.802662	3.15544e+06	0.431562	-1.21236	0.662066	3.09173e+06	0.830485	-0.267975	2.84446e+06	0.38903	-1.36205	0.196744
O14654	Insulin receptor substrate 4 OS=Homo sapiens OX=9606 GN=IRS4 PE=1 SV=1	21	1454.72	992811	1.6068e+06	4.11011e+06	4.13988	2.04959	5.0419e+06	3.13784	1.64977	1.24234	1.33926e+06	1.34896	0.43185	820739	0.51079	-0.969197	-0.445576
P17987	T-complex protein 1 subunit alpha OS=Homo sapiens OX=9606 GN=TCP1 PE=1 SV=1	21	1570.04	2.15442e+06	2.22947e+06	2.92919e+06	1.35962	0.443204	3.97827e+06	1.78441	0.835444	0.530502	2.01528e+06	0.935418	-0.0963165	2.26644e+06	1.01659	0.0237315	-4.0586
Q15029	Isoform 2 of 116 kDa U5 small nuclear ribonucleoprotein component OS=Homo sapiens OX=9606 GN=EFTUD2	21	1448.37	4.07674e+06	8.79807e+06	2.86738e+06	0.703351	-0.507683	4.14464e+06	0.471085	-1.08594	0.467505	4.52606e+06	1.11022	0.15084	4.34232e+06	0.493554	-1.01872	-0.148068
P27708	CAD protein OS=Homo sapiens OX=9606 GN=CAD PE=1 SV=3	20	1360.05	180332	485519	1.16098e+06	6.43801	2.68661	2.42472e+06	4.99408	2.32022	1.15791	226938	1.25845	0.331646	132893	0.273712	-1.86927	-0.17742
P50991	T-complex protein 1 subunit delta OS=Homo sapiens OX=9606 GN=CCT4 PE=1 SV=4	20	1613.8	1.60182e+06	3.75686e+06	3.28254e+06	2.04926	1.03511	5.7422e+06	1.52846	0.612078	1.69113	3.34223e+06	2.08653	1.0611	3.28753e+06	0.875075	-0.192521	-5.51162
P40227	T-complex protein 1 subunit zeta OS=Homo sapiens OX=9606 GN=CCT6A PE=1 SV=3	20	1356.75	1.59531e+06	3.22114e+06	3.09222e+06	1.93832	0.95481	4.85411e+06	1.50695	0.591634	1.61385	3.0568e+06	1.91612	0.938189	2.66753e+06	0.82813	-0.27207	-3.44833
P07900	Isoform 2 of Heat shock protein HSP 90-alpha OS=Homo sapiens OX=9606 GN=HSP90AA1	20	3174.84	2.41074e+06	3.10332e+06	3.46035e+06	1.43539	0.521442	5.3467e+06	1.7229	0.784836	0.664395	9.7143e+06	4.0296	2.01064	9.07488e+06	2.92425	1.54807	1.2988
P08238	Heat shock protein HSP 90-beta OS=Homo sapiens OX=9606 GN=HSP90AB1 PE=1 SV=4	20	3210.02	2.71108e+06	3.62809e+06	2.70735e+06	0.998626	-0.00198343	5.50185e+06	1.51646	0.600707	-0.00330182	8.72112e+06	3.21685	1.68565	8.14308e+06	2.24446	1.16637	1.44521
P55884	Isoform 2 of Eukaryotic translation initiation factor 3 subunit B OS=Homo sapiens OX=9606 GN=EIF3B	20	1301.23	2.64074e+06	4.63663e+06	2.25628e+06	0.854412	-0.226997	4.35545e+06	0.939358	-0.0902532	2.51511	3.63619e+06	1.37696	0.461483	3.97449e+06	0.857193	-0.222308	-2.07587
P31943	Heterogeneous nuclear ribonucleoprotein H OS=Homo sapiens OX=9606 GN=HNRNPH1 PE=1 SV=4	20	2718.57	3.9524e+06	6.13483e+06	3.26455e+06	0.825967	-0.275844	5.49704e+06	0.896038	-0.158368	1.74179	6.79348e+06	1.71882	0.781422	3.84711e+06	0.627093	-0.673249	-1.16067
Q12874	Splicing factor 3A subunit 3 OS=Homo sapiens OX=9606 GN=SF3A3 PE=1 SV=1	20	1270.44	7.31971e+06	1.27969e+07	4.8049e+06	0.656433	-0.60728	8.25753e+06	0.645278	-0.632007	0.960876	6.93206e+06	0.947041	-0.0785017	7.38029e+06	0.576727	-0.79404	0.0988637
Q96I25	Splicing factor 45 OS=Homo sapiens OX=9606 GN=RBM17 PE=1 SV=1	20	1417.49	8.48978e+06	1.83654e+07	5.20592e+06	0.613198	-0.705575	9.29062e+06	0.505877	-0.983142	0.717673	9.21137e+06	1.085	0.117689	9.65859e+06	0.525913	-0.927104	-0.126942
P78527	DNA-dependent protein kinase catalytic subunit OS=Homo sapiens OX=9606 GN=PRKDC PE=1 SV=3	19	1155.3	305925	673671	946547	3.09405	1.62949	980576	1.45557	0.541586	3.00875	717497	2.34533	1.22979	3.40061e+06	5.04788	2.33568	0.526526
Q9P2R3	Rabankyrin-5 OS=Homo sapiens OX=9606 GN=ANKFY1 PE=1 SV=2	19	1277.17	5.23115e+07	4.35263e+06	7.33672e+07	1.40251	0.488009	7.16099e+06	1.64521	0.718272	0.679421	6.05178e+07	1.15687	0.210232	8.47424e+07	19.4693	4.28313	0.0490837
Q9UPQ9	Isoform 2 of Trinucleotide repeat-containing gene 6B protein OS=Homo sapiens OX=9606 GN=TNRC6B	19	1257.42	921301	4.00689e+06	1.22963e+06	1.33467	0.416486	1.42454e+06	0.355523	-1.49198	-0.279149	1.54164e+06	1.67333	0.74272	1.28773e+06	0.321378	-1.63766	-0.453526
Q9Y6Y0	Influenza virus NS1A-binding protein OS=Homo sapiens OX=9606 GN=IVNS1ABP PE=1 SV=3	19	1333.35	1.68703e+07	2.44193e+07	2.18984e+07	1.29805	0.376342	3.66982e+07	1.50284	0.587688	0.640377	1.90487e+07	1.12913	0.175209	2.05715e+07	0.84243	-0.247371	-0.708283
P35998	26S proteasome regulatory subunit 7 OS=Homo sapiens OX=9606 GN=PSMC2 PE=1 SV=3	19	1113.66	1.27623e+06	2.87319e+06	909575	0.712705	-0.488622	1.41273e+06	0.491693	-1.02417	0.47709	1.47447e+06	1.15534	0.208311	1.59767e+06	0.556061	-0.846685	-0.246032
Q96AV8	Isoform 3 of Transcription factor E2F7 OS=Homo sapiens OX=9606 GN=E2F7	19	1313.18	3.28628e+06	5.87873e+06	2.31531e+06	0.704537	-0.505253	3.78677e+06	0.644148	-0.634536	0.796256	2.99778e+06	0.912209	-0.132564	2.4732e+06	0.420703	-1.24913	0.106126
Q9BVC3	Sister chromatid cohesion protein DCC1 OS=Homo sapiens OX=9606 GN=DSCC1 PE=1 SV=2	18	1061.27	2.14144e+06	1.03889e+06	1.10475e+07	5.15891	2.36707	2.35145e+07	22.6344	4.50044	0.525963	819360	0.38262	-1.38601	623352	0.60002	-0.736918	1.88083
O75340	Programmed cell death protein 6 OS=Homo sapiens OX=9606 GN=PDCD6 PE=1 SV=1	18	1365.3	3.68581e+06	4.72477e+06	8.2247e+06	2.23145	1.15798	3.82139e+06	0.8088	-0.306146	-3.78245	7.71726e+06	2.09377	1.06611	7.0125e+06	1.4842	0.569685	1.87139
P19338	Nucleolin OS=Homo sapiens OX=9606 GN=NCL PE=1 SV=3	18	1155.37	6.95438e+06	8.27665e+06	5.25681e+06	0.755898	-0.403736	5.85891e+06	0.707884	-0.498415	0.810039	7.8439e+06	1.12791	0.173649	1.05189e+07	1.27092	0.345869	0.502067
P29144	Tripeptidyl-peptidase 2 OS=Homo sapiens OX=9606 GN=TPP2 PE=1 SV=4	18	1132.46	1.5415e+06	2.73914e+06	914621	0.593332	-0.753088	1.41428e+06	0.516324	-0.953652	0.789688	1.68633e+06	1.09395	0.129549	1.48192e+06	0.541016	-0.886258	-0.146176
P49005	DNA polymerase delta subunit 2 OS=Homo sapiens OX=9606 GN=POLD2 PE=1 SV=1	17	1374.02	413889	1.00313e+06	2.70537e+07	65.3646	6.03044	3.48411e+07	34.7325	5.11821	1.17823	614688	1.48515	0.570613	605299	0.603411	-0.728786	-0.782963
K7EJE8	Lon protease homolog, mitochondrial OS=Homo sapiens OX=9606 GN=LONP1 PE=1 SV=1	17	882.79	151770	314217	530525	3.49559	1.80553	3.64979e+06	11.6155	3.53798	0.510329	1.31825e+06	8.68585	3.11867	546236	1.7384	0.797761	3.90928
Q14257	Isoform 2 of Reticulocalbin-2 OS=Homo sapiens OX=9606 GN=RCN2	17	1308.87	2.41699e+06	3.53155e+06	4.43404e+06	1.83453	0.87541	4.69376e+06	1.3291	0.410446	2.13283	3.05178e+06	1.26264	0.336439	4.49319e+06	1.2723	0.347439	0.96834
Q99832	T-complex protein 1 subunit eta OS=Homo sapiens OX=9606 GN=CCT7 PE=1 SV=2	17	1051.37	1.00884e+06	1.10752e+06	1.31506e+06	1.30353	0.382426	2.25131e+06	2.03276	1.02344	0.373668	1.21276e+06	1.20213	0.265598	1.04743e+06	0.945749	-0.08047	-3.30058
Q9Y2H1	Serine/threonine-protein kinase 38-like OS=Homo sapiens OX=9606 GN=STK38L PE=1 SV=3	17	1156.45	3.46509e+06	7.82079e+06	3.09941e+06	0.894467	-0.160899	4.95441e+06	0.633492	-0.658602	0.244304	3.37013e+06	0.972593	-0.0400918	3.45878e+06	0.442254	-1.17705	0.0340612
O15027	Isoform 5 of Protein transport protein Sec16A OS=Homo sapiens OX=9606 GN=SEC16A	17	1045.73	352799	483037	264105	0.748599	-0.417736	462309	0.957087	-0.0632778	6.60161	251048	0.711591	-0.49088	160395	0.332055	-1.59051	0.308631
R4GNH3	26S proteasome regulatory subunit 6A OS=Homo sapiens OX=9606 GN=PSMC3 PE=1 SV=1	17	1186.92	2.64418e+06	1.27421e+06	1.96875e+06	0.74456	-0.425539	1.50606e+06	1.18196	0.241177	-1.76443	1.51893e+06	0.574441	-0.799769	1.19153e+06	0.93512	-0.0967773	8.26401
Q92841	Probable ATP-dependent RNA helicase DDX17 OS=Homo sapiens OX=9606 GN=DDX17 PE=1 SV=2	17	1200.77	2.09833e+06	2.22073e+06	447486	0.213258	-2.22933	1.17356e+06	0.528458	-0.920139	2.42282	1.15619e+06	0.551002	-0.859869	1.77485e+06	0.79922	-0.323335	2.65938
Q6SJ93	Protein FAM111B OS=Homo sapiens OX=9606 GN=FAM111B PE=1 SV=1	16	12173.6	1.21891e+06	1.24284e+06	3.29056e+06	2.69959	1.43274	2.32747e+06	1.8727	0.905122	1.58293	4.62879e+07	37.9749	5.24697	3.7172e+07	29.9089	4.9025	1.07026
P09874	Poly [ADP-ribose] polymerase 1 OS=Homo sapiens OX=9606 GN=PARP1 PE=1 SV=4	16	1033.53	866305	1.50841e+06	996805	1.15064	0.202436	2.16102e+06	1.43265	0.518688	0.390285	1.93588e+06	2.23464	1.16004	1.44372e+06	0.957119	-0.0632296	-18.3465
Q08211	ATP-dependent RNA helicase A OS=Homo sapiens OX=9606 GN=DHX9 PE=1 SV=4	16	1004.28	1.21098e+06	1.22055e+06	1.28064e+06	1.05752	0.080689	2.57604e+06	2.11056	1.07762	0.0748768	1.36624e+06	1.12822	0.174043	1.11278e+06	0.911708	-0.133356	-1.30509
P62805	Histone H4 OS=Homo sapiens OX=9606 GN=HIST1H4A PE=1 SV=2	16	1191.96	2.31052e+07	3.26377e+07	2.09668e+07	0.90745	-0.140111	2.51721e+07	0.771259	-0.374713	0.373914	2.59265e+07	1.12211	0.166211	3.35702e+07	1.02857	0.0406422	4.08961
Q99613	Eukaryotic translation initiation factor 3 subunit C OS=Homo sapiens OX=9606 GN=EIF3C PE=1 SV=1	16	1130.7	2.41465e+06	4.39235e+06	1.74208e+06	0.721464	-0.471001	3.70586e+06	0.843709	-0.245183	1.92101	3.09513e+06	1.28181	0.358186	3.1344e+06	0.713605	-0.486802	-0.735795
P20585	DNA mismatch repair protein Msh3 OS=Homo sapiens OX=9606 GN=MSH3 PE=1 SV=4	15	1234.12	120623	421147	4.6259e+06	38.3501	5.26116	7.46665e+06	17.7293	4.14807	1.26834	248098	2.05681	1.04041	280332	0.665641	-0.587185	-1.77185
Q16531	DNA damage-binding protein 1 OS=Homo sapiens OX=9606 GN=DDB1 PE=1 SV=1	15	980.69	208649	224375	1.45679e+06	6.98204	2.80365	1.56437e+06	6.97213	2.8016	1.00073	192337	0.921821	-0.117441	136133	0.606723	-0.72089	0.162911
O75390	Citrate synthase, mitochondrial OS=Homo sapiens OX=9606 GN=CS PE=1 SV=2	15	926.36	1.40746e+06	1.00352e+06	2.3486e+06	1.66868	0.738704	2.30635e+06	2.29826	1.20054	0.615309	1.61293e+07	11.4598	3.51851	1.33491e+07	13.3022	3.7336	0.942393
Q14839	Isoform 2 of Chromodomain-helicase-DNA-binding protein 4 OS=Homo sapiens OX=9606 GN=CHD4	15	811.93	1.01366e+06	2.02568e+06	958693	0.945774	-0.0804329	1.59314e+06	0.786472	-0.346533	0.232107	1.4399e+06	1.4205	0.506395	1.23688e+06	0.610599	-0.711704	-0.711525
Q15428	Splicing factor 3A subunit 2 OS=Homo sapiens OX=9606 GN=SF3A2 PE=1 SV=2	15	1092.18	3.08497e+06	5.0111e+06	2.52997e+06	0.820094	-0.286139	5.27814e+06	1.05329	0.0749028	-3.82014	4.17542e+06	1.35347	0.436664	5.11628e+06	1.02099	0.0299673	14.5713
Q99460	Isoform 2 of 26S proteasome non-ATPase regulatory subunit 1 OS=Homo sapiens OX=9606 GN=PSMD1	15	885.21	669186	2.43833e+06	453985	0.678413	-0.559764	2.1821e+06	0.894914	-0.160179	3.49462	1.03156e+06	1.54151	0.624344	800334	0.32823	-1.60722	-0.388462
S4R3H4	Apoptotic chromatin condensation inducer in the nucleus OS=Homo sapiens OX=9606 GN=ACIN1 PE=1 SV=1	15	914.53	4.0223e+06	9.16507e+06	878734	0.218466	-2.19452	1.19215e+06	0.130075	-2.94258	0.745781	3.36795e+06	0.837321	-0.256147	3.27449e+06	0.35728	-1.48487	0.172504
Q13111	Chromatin assembly factor 1 subunit A OS=Homo sapiens OX=9606 GN=CHAF1A PE=1 SV=3	14	723.25	1.54259e+06	300185	3.71897e+06	2.41086	1.26955	4.4196e+06	14.7229	3.87999	0.327203	1.01403e+06	0.657353	-0.605261	921085	3.0684	1.61748	-0.374199
Q9NXC5	GATOR complex protein MIOS OS=Homo sapiens OX=9606 GN=MIOS PE=1 SV=2	14	1037.86	154658	317763	169547	1.09627	0.132606	128682	0.404961	-1.30415	-0.10168	2.46354e+06	15.929	3.99358	1.73701e+06	5.46636	2.45058	1.62965
P26641	Elongation factor 1-gamma OS=Homo sapiens OX=9606 GN=EEF1G PE=1 SV=3	14	1038.51	2.96607e+06	3.91288e+06	2.51149e+06	0.846741	-0.240008	3.74797e+06	0.957854	-0.0621223	3.86347	3.12811e+06	1.05463	0.0767399	2.72709e+06	0.696953	-0.520868	-0.147331
Q9Y265	RuvB-like 1 OS=Homo sapiens OX=9606 GN=RUVBL1 PE=1 SV=1	14	858.62	1.05036e+06	1.30024e+06	746778	0.710972	-0.492135	1.35643e+06	1.04322	0.0610379	-8.06279	1.22804e+06	1.16916	0.225475	942909	0.725183	-0.463583	-0.486375
Q96HS1	Serine/threonine-protein phosphatase PGAM5, mitochondrial OS=Homo sapiens OX=9606 GN=PGAM5 PE=1 SV=2	14	718	1.62446e+06	2.18162e+06	1.14337e+06	0.703842	-0.506676	1.90481e+06	0.873118	-0.195751	2.58837	1.63234e+06	1.00485	0.00697506	1.7685e+06	0.810636	-0.302874	-0.0230296
Q8N5C8	Isoform 2 of TGF-beta-activated kinase 1 and MAP3K7-binding protein 3 OS=Homo sapiens OX=9606 GN=TAB3	14	1116.76	2.67756e+06	4.86297e+06	1.84885e+06	0.690497	-0.534293	3.51565e+06	0.722943	-0.468047	1.14154	2.9828e+06	1.114	0.155747	2.60857e+06	0.536414	-0.898581	-0.173326
Q5W0B1	RING finger protein 219 OS=Homo sapiens OX=9606 GN=RNF219 PE=1 SV=1	14	880.55	3.20661e+06	4.19766e+06	1.54607e+06	0.482152	-1.05244	2.30429e+06	0.548946	-0.865263	1.21632	2.25839e+06	0.704292	-0.505755	2.64666e+06	0.630508	-0.665412	0.760062
Q99459	Cell division cycle 5-like protein OS=Homo sapiens OX=9606 GN=CDC5L PE=1 SV=2	14	778.85	1.41223e+06	3.20625e+06	486311	0.344358	-1.53802	940342	0.293284	-1.76963	0.86912	1.11334e+06	0.788355	-0.343083	1.16679e+06	0.363911	-1.45834	0.235256
Q9NYJ8	TGF-beta-activated kinase 1 and MAP3K7-binding protein 2 OS=Homo sapiens OX=9606 GN=TAB2 PE=1 SV=1	14	1045.52	7.10478e+06	6.46527e+06	2.39313e+06	0.336834	-1.56989	3.26788e+06	0.505451	-0.984356	1.59484	3.84317e+06	0.540927	-0.886494	3.56664e+06	0.551662	-0.858144	1.03304
Q9NP73	Isoform 3 of Putative bifunctional UDP-N-acetylglucosamine transferase and deubiquitinase ALG13 OS=Homo sapiens OX=9606 GN=ALG13	14	857.36	7.24966e+06	4.18058e+06	1.89538e+06	0.261444	-1.93543	2.54593e+06	0.60899	-0.71551	2.70496	1.67042e+06	0.230413	-2.1177	2.7091e+06	0.648021	-0.625887	3.38352
P15924	Desmoplakin OS=Homo sapiens OX=9606 GN=DSP PE=1 SV=3	14	782.74	6.92715e+07	4.45522e+06	7.56564e+06	0.109217	-3.19473	806311	0.180981	-2.46609	1.29546	1.79415e+06	0.0259003	-5.27089	4.682e+06	1.0509	0.0716275	-73.5875
P18858	DNA ligase 1 OS=Homo sapiens OX=9606 GN=LIG1 PE=1 SV=1	13	981.25	575046	149275	2.47756e+06	4.30846	2.10717	4.1567e+06	27.846	4.7994	0.439049	192022	0.333925	-1.5824	131111	0.87832	-0.187181	8.45386
Q9Y657	Spindlin-1 OS=Homo sapiens OX=9606 GN=SPIN1 PE=1 SV=3	13	1257.57	2.24314e+06	6.61709e+06	2.76797e+06	1.23397	0.303308	4.3555e+06	0.658219	-0.603361	-0.502697	3.60025e+06	1.60501	0.682578	3.52383e+06	0.532535	-0.909053	-0.750867
P23396	40S ribosomal protein S3 OS=Homo sapiens OX=9606 GN=RPS3 PE=1 SV=2	13	792.92	4.61232e+06	5.28226e+06	3.94771e+06	0.855905	-0.224478	4.97442e+06	0.941723	-0.0866259	2.59135	5.81916e+06	1.26165	0.335316	6.41287e+06	1.21404	0.279817	1.19834
P60228	Eukaryotic translation initiation factor 3 subunit E OS=Homo sapiens OX=9606 GN=EIF3E PE=1 SV=1	13	1177.63	1.0258e+06	2.27768e+06	832625	0.811683	-0.301011	2.10956e+06	0.926189	-0.110621	2.7211	1.40362e+06	1.36832	0.452405	1.40366e+06	0.616269	-0.698367	-0.647805
Q9Y262	Isoform 2 of Eukaryotic translation initiation factor 3 subunit L OS=Homo sapiens OX=9606 GN=EIF3L	13	802.68	2.30061e+06	2.98795e+06	1.76271e+06	0.76619	-0.384225	2.43507e+06	0.814963	-0.295193	1.3016	2.20216e+06	0.957208	-0.0630949	2.11437e+06	0.707631	-0.498932	0.12646
P10644	cAMP-dependent protein kinase type I-alpha regulatory subunit OS=Homo sapiens OX=9606 GN=PRKAR1A PE=1 SV=1	13	757.71	1.24733e+06	1.72028e+06	805205	0.645543	-0.631416	1.39389e+06	0.810272	-0.303521	2.0803	1.05168e+06	0.843146	-0.246145	1.14063e+06	0.663051	-0.592809	0.415218
Q00839	Isoform 2 of Heterogeneous nuclear ribonucleoprotein U OS=Homo sapiens OX=9606 GN=HNRNPU	13	826.73	3.40409e+07	9.04324e+06	5.51429e+06	0.16199	-2.62602	6.03106e+06	0.666913	-0.584429	4.49331	9.05541e+06	0.266016	-1.91042	6.87926e+06	0.760707	-0.394588	4.84155
Q00325	Isoform B of Phosphate carrier protein, mitochondrial OS=Homo sapiens OX=9606 GN=SLC25A3	12	711.26	1.61895e+06	1.27517e+06	4.95499e+06	3.06061	1.61382	7.55081e+06	5.92139	2.56594	0.62894	1.75531e+06	1.08422	0.116661	2.2996e+06	1.80336	0.85069	0.137137
P61247	40S ribosomal protein S3a OS=Homo sapiens OX=9606 GN=RPS3A PE=1 SV=2	12	708.71	952468	1.72531e+06	1.74252e+06	1.82948	0.871432	1.42949e+06	0.828544	-0.271351	-3.21146	1.54009e+06	1.61695	0.693275	1.73134e+06	1.00349	0.00503273	137.753
O43242	26S proteasome non-ATPase regulatory subunit 3 OS=Homo sapiens OX=9606 GN=PSMD3 PE=1 SV=2	12	827.05	490237	1.19576e+06	782668	1.59651	0.67492	1.36296e+06	1.13982	0.188805	3.5747	890092	1.81563	0.860474	861480	0.720443	-0.473044	-1.81901
O15372	Eukaryotic translation initiation factor 3 subunit H OS=Homo sapiens OX=9606 GN=EIF3H PE=1 SV=1	12	761.08	701144	1.35454e+06	630995	0.899951	-0.152081	2.22789e+06	1.64475	0.717872	-0.21185	1.03927e+06	1.48225	0.567791	1.30213e+06	0.961304	-0.056935	-9.97263
P55072	Transitional endoplasmic reticulum ATPase OS=Homo sapiens OX=9606 GN=VCP PE=1 SV=4	12	874.69	935867	1.49607e+06	838008	0.895435	-0.159339	1.72878e+06	1.15555	0.208576	-0.76394	1.44863e+06	1.5479	0.630316	1.31253e+06	0.877319	-0.188827	-3.33805
O00231	Isoform 2 of 26S proteasome non-ATPase regulatory subunit 11 OS=Homo sapiens OX=9606 GN=PSMD11	12	674.56	389446	1.11527e+06	345153	0.886267	-0.174187	767166	0.687876	-0.53978	0.322701	582696	1.49622	0.58132	571616	0.512537	-0.964272	-0.602859
P36578	60S ribosomal protein L4 OS=Homo sapiens OX=9606 GN=RPL4 PE=1 SV=5	12	619.8	835978	627826	736570	0.881087	-0.182644	1.05944e+06	1.68748	0.75487	-0.241954	1.29098e+06	1.54428	0.626935	1.79996e+06	2.86698	1.51953	0.412585
P22626	Isoform A2 of Heterogeneous nuclear ribonucleoproteins A2/B1 OS=Homo sapiens OX=9606 GN=HNRNPA2B1	12	1017.69	3.81121e+06	6.90955e+06	3.25663e+06	0.854486	-0.226872	6.2706e+06	0.907526	-0.13999	1.62063	5.28697e+06	1.38722	0.472192	4.47372e+06	0.647469	-0.627117	-0.752957
P07814	Bifunctional glutamate/proline--tRNA ligase OS=Homo sapiens OX=9606 GN=EPRS PE=1 SV=5	12	738.97	762372	1.5625e+06	609265	0.79917	-0.323425	1.24033e+06	0.79381	-0.333134	0.970856	1.12072e+06	1.47005	0.555862	722880	0.462643	-1.11203	-0.499862
Q13330	Isoform 3 of Metastasis-associated protein MTA1 OS=Homo sapiens OX=9606 GN=MTA1	12	847.25	1.26324e+06	1.51943e+06	997335	0.789506	-0.340977	1.04625e+06	0.688576	-0.538312	0.633419	1.03027e+06	0.815578	-0.294106	744447	0.489951	-1.02929	0.285736
O00303	Eukaryotic translation initiation factor 3 subunit F OS=Homo sapiens OX=9606 GN=EIF3F PE=1 SV=1	12	673.56	1.82931e+06	3.26849e+06	1.29919e+06	0.710209	-0.493684	1.67863e+06	0.51358	-0.96134	0.513537	2.08405e+06	1.13925	0.188088	1.75153e+06	0.535882	-0.900012	-0.208984
P38159	RNA-binding motif protein, X chromosome OS=Homo sapiens OX=9606 GN=RBMX PE=1 SV=3	12	830.66	4.09154e+06	6.08659e+06	2.08058e+06	0.508508	-0.975656	3.61763e+06	0.594361	-0.750589	1.29985	4.32455e+06	1.05695	0.0799047	2.96233e+06	0.486698	-1.0389	-0.0769128
O43290	U4/U6.U5 tri-snRNP-associated protein 1 OS=Homo sapiens OX=9606 GN=SART1 PE=1 SV=1	12	826.01	2.32417e+06	4.47952e+06	1.02764e+06	0.442153	-1.17738	2.03659e+06	0.454645	-1.13719	1.03535	2.0243e+06	0.870977	-0.199293	2.11299e+06	0.471701	-1.08406	0.18384
O94906	Isoform 2 of Pre-mRNA-processing factor 6 OS=Homo sapiens OX=9606 GN=PRPF6	12	806.06	1.31792e+06	2.05182e+06	412057	0.312657	-1.67735	865574	0.421857	-1.24517	1.34708	1.02307e+06	0.776279	-0.365353	1.03411e+06	0.503997	-0.988514	0.369598
P24941	Isoform 2 of Cyclin-dependent kinase 2 OS=Homo sapiens OX=9606 GN=CDK2	11	834.31	209785	227028	3.85873e+06	18.3938	4.20115	6.80969e+06	29.9949	4.90664	0.856216	114721	0.546851	-0.87078	517916	2.28128	1.18985	-0.731843
Q13573	SNW domain-containing protein 1 OS=Homo sapiens OX=9606 GN=SNW1 PE=1 SV=1	11	590.8	762436	2.68923e+06	1.3011e+07	17.0651	4.09298	3.66063e+07	13.6122	3.76683	1.08658	634005	0.831552	-0.266122	632888	0.235341	-2.08717	0.127504
Q9NZJ0	Denticleless protein homolog OS=Homo sapiens OX=9606 GN=DTL PE=1 SV=3	11	668.08	296487	253313	3.0687e+06	10.3502	3.37159	2.55342e+06	10.0801	3.33344	1.01144	488870	1.64888	0.721484	469842	1.85478	0.891252	0.809518
P31689	DnaJ homolog subfamily A member 1 OS=Homo sapiens OX=9606 GN=DNAJA1 PE=1 SV=2	11	796.64	345658	656103	1.22923e+06	3.55621	1.83034	1.84833e+06	2.81713	1.49423	1.22494	539481	1.56074	0.642229	545313	0.831139	-0.266838	-2.40681
Q14203	Isoform 3 of Dynactin subunit 1 OS=Homo sapiens OX=9606 GN=DCTN1	11	640.98	380194	515050	825117	2.17025	1.11786	1.07885e+06	2.09465	1.06671	1.04795	446654	1.17481	0.232422	515891	1.00163	0.00235526	98.6819
P13639	Elongation factor 2 OS=Homo sapiens OX=9606 GN=EEF2 PE=1 SV=4	11	825.55	1.01314e+06	1.77129e+06	1.40502e+06	1.3868	0.471764	1.91728e+06	1.08242	0.114261	4.12882	1.76986e+06	1.74691	0.804809	1.8639e+06	1.05229	0.0735279	10.9456
P41252	Isoleucine--tRNA ligase, cytoplasmic OS=Homo sapiens OX=9606 GN=IARS PE=1 SV=2	11	641.71	337629	502178	461272	1.36621	0.450182	482588	0.960989	-0.0574085	-7.84174	393331	1.16498	0.220305	239178	0.476282	-1.07011	-0.205871
P11177	Isoform 2 of Pyruvate dehydrogenase E1 component subunit beta, mitochondrial OS=Homo sapiens OX=9606 GN=PDHB	11	692.5	1.09068e+06	2.32968e+06	1.20044e+06	1.10063	0.138331	2.03843e+06	0.874981	-0.192677	-0.717942	1.52068e+06	1.39425	0.479487	1.20629e+06	0.517792	-0.949555	-0.504959
Q12906	Interleukin enhancer-binding factor 3 OS=Homo sapiens OX=9606 GN=ILF3 PE=1 SV=3	11	796.62	598173	1.17058e+06	625517	1.04571	0.0644865	839507	0.71717	-0.479612	-0.134456	798076	1.33419	0.415963	635401	0.542807	-0.881489	-0.471887
Q9Y4E8	Ubiquitin carboxyl-terminal hydrolase 15 OS=Homo sapiens OX=9606 GN=USP15 PE=1 SV=3	11	687.16	585049	1.00918e+06	561536	0.959811	-0.059178	1.08117e+06	1.07133	0.0994078	-0.595306	805523	1.37685	0.461368	1.07342e+06	1.06365	0.089025	5.18245
Q9P2J5	Leucine--tRNA ligase, cytoplasmic OS=Homo sapiens OX=9606 GN=LARS PE=1 SV=2	11	659.15	624704	1.26062e+06	562526	0.900467	-0.151254	922117	0.731477	-0.451116	0.335288	892625	1.42888	0.514881	594966	0.471961	-1.08326	-0.475308
P62306	Small nuclear ribonucleoprotein F OS=Homo sapiens OX=9606 GN=SNRPF PE=1 SV=1	11	489.64	3.73997e+06	7.94223e+06	2.85938e+06	0.764548	-0.387321	3.54724e+06	0.44663	-1.16285	0.33308	3.85802e+06	1.03157	0.0448352	3.81454e+06	0.480286	-1.05804	-0.0423759
Q13347	Eukaryotic translation initiation factor 3 subunit I OS=Homo sapiens OX=9606 GN=EIF3I PE=1 SV=1	11	832.22	1.41446e+06	2.4986e+06	1.02385e+06	0.723846	-0.466246	1.54157e+06	0.616973	-0.69672	0.669201	1.37705e+06	0.973556	-0.0386635	1.13223e+06	0.453144	-1.14196	0.0338571
Q9Y3B4	Splicing factor 3B subunit 6 OS=Homo sapiens OX=9606 GN=SF3B6 PE=1 SV=1	11	673.72	5.67865e+06	7.95493e+06	3.7678e+06	0.663503	-0.591825	5.82683e+06	0.732481	-0.449137	1.31769	4.69866e+06	0.827427	-0.273297	7.69814e+06	0.96772	-0.0473382	5.77328
P35580	Isoform 2 of Myosin-10 OS=Homo sapiens OX=9606 GN=MYH10	11	794.14	438602	1.18813e+06	281215	0.641163	-0.641236	724468	0.609756	-0.713696	0.898473	477239	1.08809	0.1218	397060	0.334189	-1.58126	-0.0770271
P62314	Small nuclear ribonucleoprotein Sm D1 OS=Homo sapiens OX=9606 GN=SNRPD1 PE=1 SV=1	11	889.35	8.88774e+06	1.10049e+07	4.43599e+06	0.499113	-1.00256	7.48582e+06	0.680227	-0.555911	1.80346	7.91663e+06	0.890736	-0.16693	7.28192e+06	0.661699	-0.595753	0.280201
Q9NYL9	Tropomodulin-3 OS=Homo sapiens OX=9606 GN=TMOD3 PE=1 SV=1	11	775.68	2.15423e+06	5.80472e+06	937106	0.435007	-1.20089	1.9605e+06	0.337742	-1.56601	0.766848	1.96882e+06	0.913931	-0.129842	2.35239e+06	0.405255	-1.3031	0.0996413
Q99873	Isoform 2 of Protein arginine N-methyltransferase 1 OS=Homo sapiens OX=9606 GN=PRMT1	11	720.33	1.82173e+06	2.27619e+06	578897	0.317772	-1.65393	1.62472e+06	0.713787	-0.486435	3.40011	1.47059e+06	0.807249	-0.308914	1.40959e+06	0.619277	-0.691344	0.446831
Q9UMS4	Pre-mRNA-processing factor 19 OS=Homo sapiens OX=9606 GN=PRPF19 PE=1 SV=1	11	725.26	5.87849e+06	1.0214e+07	1.73758e+06	0.295584	-1.75836	3.7051e+06	0.362747	-1.46296	1.20192	4.43917e+06	0.755156	-0.405153	4.52991e+06	0.4435	-1.17299	0.345401
Q13838	Isoform 2 of Spliceosome RNA helicase DDX39B OS=Homo sapiens OX=9606 GN=DDX39B	11	1090.97	3.27742e+06	4.8254e+06	577641	0.176249	-2.50431	1.05963e+06	0.219593	-2.18709	1.14504	1.93115e+06	0.589229	-0.7631	1.37562e+06	0.285079	-1.81057	0.42147
P12270	Nucleoprotein TPR OS=Homo sapiens OX=9606 GN=TPR PE=1 SV=3	11	585.1	1.00185e+06	523743	134176	0.133929	-2.90046	319298	0.609648	-0.713953	4.06254	245877	0.245424	-2.02665	356542	0.680758	-0.554785	3.65304
Q5FWF4	Isoform 3 of DNA annealing helicase and endonuclease ZRANB3 OS=Homo sapiens OX=9606 GN=ZRANB3	11	570.92	3.12544e+07	786664	3.51537e+06	0.112476	-3.15231	1.43279e+06	1.82135	0.865008	-3.64425	3.2149e+06	0.102862	-3.28121	3.18895e+06	4.05376	2.01926	-1.62496
P05141	ADP/ATP translocase 2 OS=Homo sapiens OX=9606 GN=SLC25A5 PE=1 SV=7	10	1622.9	6.42897e+06	7.41426e+06	4.31546e+07	6.71252	2.74685	4.524e+07	6.10176	2.60923	1.05275	4.39031e+06	0.682896	-0.550263	4.02024e+06	0.542232	-0.883019	0.623161
P52701	Isoform 3 of DNA mismatch repair protein Msh6 OS=Homo sapiens OX=9606 GN=MSH6	10	599.07	330933	55033.8	1.29515e+06	3.91362	1.9685	1.81632e+06	33.0037	5.04456	0.390223	82825.4	0.250278	-1.9984	128005	2.32593	1.21781	-1.64097
P07437	Tubulin beta chain OS=Homo sapiens OX=9606 GN=TUBB PE=1 SV=2	10	4188.95	9.62166e+06	1.52432e+07	2.84873e+07	2.96075	1.56596	3.28899e+07	2.15768	1.10948	1.41144	1.22638e+07	1.27461	0.350054	1.22697e+07	0.804927	-0.31307	-1.11813
Q9ULX6	A-kinase anchor protein 8-like OS=Homo sapiens OX=9606 GN=AKAP8L PE=1 SV=4	10	660.2	122118	148282	326787	2.67599	1.42007	794143	5.35562	2.42105	0.586551	264133	2.16293	1.11299	410323	2.76718	1.46841	0.75795
P51991	Heterogeneous nuclear ribonucleoprotein A3 OS=Homo sapiens OX=9606 GN=HNRNPA3 PE=1 SV=2	10	712.07	1.46049e+06	3.53954e+06	2.34058e+06	1.60259	0.680408	2.81622e+06	0.795646	-0.329802	-2.06308	2.19726e+06	1.50446	0.589247	1.7455e+06	0.493144	-1.01992	-0.577739
P62258	14-3-3 protein epsilon OS=Homo sapiens OX=9606 GN=YWHAE PE=1 SV=1	10	867.38	1.58727e+06	3.37407e+06	2.15048e+06	1.35484	0.438118	2.73868e+06	0.811685	-0.301007	-1.4555	3.34573e+06	2.10786	1.07578	2.85966e+06	0.847542	-0.238642	-4.5079
P68104	Elongation factor 1-alpha 1 OS=Homo sapiens OX=9606 GN=EEF1A1 PE=1 SV=1	10	1455.99	5.02391e+06	6.8056e+06	5.84022e+06	1.16249	0.217212	1.03764e+07	1.52468	0.608507	0.35696	6.22184e+06	1.23845	0.308532	5.08896e+06	0.74776	-0.419353	-0.735734
O15397	Importin-8 OS=Homo sapiens OX=9606 GN=IPO8 PE=1 SV=2	10	631.59	827601	1.90992e+06	897914	1.08496	0.117642	1.25902e+06	0.659204	-0.601202	-0.195677	760479	0.918896	-0.122026	754341	0.39496	-1.34022	0.0910493
P14678	Small nuclear ribonucleoprotein-associated proteins B and B' OS=Homo sapiens OX=9606 GN=SNRPB PE=1 SV=2	10	757.29	1.15397e+07	1.52881e+07	1.17137e+07	1.01508	0.0215906	1.40831e+07	0.921178	-0.118448	-0.182279	1.01537e+07	0.879895	-0.184597	7.3867e+06	0.483165	-1.04941	0.175906
P08865	40S ribosomal protein SA OS=Homo sapiens OX=9606 GN=RPSA PE=1 SV=4	10	673.08	2.63936e+06	3.64793e+06	2.46572e+06	0.934213	-0.0981771	3.01015e+06	0.825168	-0.277241	0.354122	3.11462e+06	1.18007	0.238871	3.68142e+06	1.00918	0.0131833	18.1192
O95816	BAG family molecular chaperone regulator 2 OS=Homo sapiens OX=9606 GN=BAG2 PE=1 SV=1	10	641.7	792858	400975	572691	0.722312	-0.469306	657772	1.64043	0.714077	-0.65722	649262	0.818887	-0.288263	1.04572e+06	2.60796	1.38292	-0.208445
P31948	Stress-induced-phosphoprotein 1 OS=Homo sapiens OX=9606 GN=STIP1 PE=1 SV=1	10	577.4	194448	413072	134296	0.690655	-0.533963	393756	0.95324	-0.0690891	7.72862	1.05629e+06	5.43226	2.44155	672745	1.62864	0.703668	3.46975
O15294	UDP-N-acetylglucosamine--peptide N-acetylglucosaminyltransferase 110 kDa subunit OS=Homo sapiens OX=9606 GN=OGT PE=1 SV=3	10	681.14	677040	1.37937e+06	337620	0.498671	-1.00384	769044	0.557531	-0.842876	1.19097	648719	0.958169	-0.0616481	438439	0.317854	-1.65356	0.037282
Q6N021	Methylcytosine dioxygenase TET2 OS=Homo sapiens OX=9606 GN=TET2 PE=1 SV=3	10	725.88	1.09474e+06	2.44426e+06	506233	0.462421	-1.11272	844180	0.345372	-1.53378	0.725477	1.07189e+06	0.979124	-0.0304372	557352	0.228024	-2.13274	0.0142714
O94915	Protein furry homolog-like OS=Homo sapiens OX=9606 GN=FRYL PE=1 SV=2	10	689.51	1.23482e+06	1.15473e+06	559040	0.452731	-1.14327	406714	0.352215	-1.50547	0.759413	923171	0.747617	-0.419628	592498	0.513104	-0.962677	0.435898
Q9UQ35	Serine/arginine repetitive matrix protein 2 OS=Homo sapiens OX=9606 GN=SRRM2 PE=1 SV=2	10	670.78	1.09993e+06	2.52367e+06	494612	0.449677	-1.15304	997037	0.395074	-1.3398	0.860603	921991	0.838228	-0.254585	733356	0.290591	-1.78294	0.14279
Q14498	Isoform 2 of RNA-binding protein 39 OS=Homo sapiens OX=9606 GN=RBM39	10	751.93	2.42083e+06	2.82693e+06	1.02036e+06	0.42149	-1.24643	1.14309e+06	0.404357	-1.3063	0.954169	1.69361e+06	0.6996	-0.515399	1.47884e+06	0.523125	-0.934773	0.551362
Q16643	Isoform 3 of Drebrin OS=Homo sapiens OX=9606 GN=DBN1	10	736.89	2.69555e+06	7.55517e+06	1.07756e+06	0.399753	-1.32282	1.64608e+06	0.217875	-2.19843	0.60171	3.26106e+06	1.20979	0.274759	2.44733e+06	0.323927	-1.62626	-0.168951
Q01105	Isoform 2 of Protein SET OS=Homo sapiens OX=9606 GN=SET	10	2788.74	1.07996e+07	4.72985e+06	4.09143e+06	0.378849	-1.4003	2.68802e+06	0.568309	-0.815252	1.71763	1.16016e+08	10.7426	3.42526	1.13361e+08	23.9671	4.58299	0.747387
Q9BUQ8	Probable ATP-dependent RNA helicase DDX23 OS=Homo sapiens OX=9606 GN=DDX23 PE=1 SV=3	10	548.78	569703	1.13094e+06	204337	0.358673	-1.47926	304151	0.268936	-1.89466	0.780751	436557	0.766289	-0.38404	407681	0.36048	-1.47201	0.260895
Q6UB35	Monofunctional C1-tetrahydrofolate synthase, mitochondrial OS=Homo sapiens OX=9606 GN=MTHFD1L PE=1 SV=1	10	662.71	3.35376e+06	1.88672e+06	1.1562e+06	0.344745	-1.5364	940676	0.498578	-1.00411	1.53011	1.23802e+06	0.369144	-1.43774	1.28983e+06	0.683635	-0.548701	2.62027
Q9UHB6	Isoform Alpha of LIM domain and actin-binding protein 1 OS=Homo sapiens OX=9606 GN=LIMA1	10	597.64	349961	1.14188e+06	51590.7	0.147418	-2.76201	178783	0.15657	-2.67512	1.03248	422740	1.20796	0.272579	409873	0.358946	-1.47816	-0.184404
P0CG13	Chromosome transmission fidelity protein 8 homolog OS=Homo sapiens OX=9606 GN=CHTF8 PE=1 SV=1	9	615.41	191952	278603	6.31737e+06	32.9112	5.04051	1.94117e+07	69.6752	6.12257	0.823266	240592	1.2534	0.325844	225526	0.809489	-0.304916	-1.06864
P56282	Isoform 3 of DNA polymerase epsilon subunit 2 OS=Homo sapiens OX=9606 GN=POLE2	9	572.95	494275	422900	7.06159e+06	14.2868	3.83661	1.72434e+07	40.7742	5.34959	0.717178	545143	1.10291	0.141318	689632	1.63072	0.705511	0.200306
Q9UJS0	Isoform 2 of Calcium-binding mitochondrial carrier protein Aralar2 OS=Homo sapiens OX=9606 GN=SLC25A13	9	521.84	58262.3	257859	801640	13.7592	3.78232	700461	2.71644	1.44172	2.62348	54840.4	0.941268	-0.0873225	14001.6	0.0542994	-4.20292	0.0207766
Q15287	Isoform 2 of RNA-binding protein with serine-rich domain 1 OS=Homo sapiens OX=9606 GN=RNPS1	9	581.72	3.11477e+06	6.48674e+06	1.31747e+07	4.22974	2.08057	1.71707e+06	0.264705	-1.91754	-1.08502	3.20966e+06	1.03047	0.0432962	3.993e+06	0.615563	-0.700022	-0.0618498
Q92616	eIF-2-alpha kinase activator GCN1 OS=Homo sapiens OX=9606 GN=GCN1 PE=1 SV=6	9	515.43	50647.8	104055	188681	3.72536	1.89738	220745	2.12143	1.08504	1.74868	106571	2.10416	1.07325	99860.1	0.959687	-0.0593636	-18.0792
P62191	26S proteasome regulatory subunit 4 OS=Homo sapiens OX=9606 GN=PSMC1 PE=1 SV=1	9	783.56	499214	963596	752721	1.50781	0.592455	972786	1.00954	0.0136938	43.2645	890876	1.78456	0.835566	753998	0.782484	-0.353867	-2.36124
Q99417	c-Myc-binding protein OS=Homo sapiens OX=9606 GN=MYCBP PE=1 SV=3	9	790.64	1.0114e+07	2.23114e+07	1.2644e+07	1.25015	0.322103	2.01891e+07	0.904881	-0.1442	-2.23372	1.46786e+07	1.45132	0.537362	1.54307e+07	0.691608	-0.531973	-1.01013
Q7L2H7	Eukaryotic translation initiation factor 3 subunit M OS=Homo sapiens OX=9606 GN=EIF3M PE=1 SV=1	9	532.6	1.04696e+06	1.71745e+06	1.16062e+06	1.10856	0.148692	1.20671e+06	0.702615	-0.509194	-0.292015	894663	0.854535	-0.226789	1.54534e+06	0.899784	-0.152349	1.48861
P18124	60S ribosomal protein L7 OS=Homo sapiens OX=9606 GN=RPL7 PE=1 SV=1	9	577.99	680579	616678	712525	1.04694	0.0661787	818485	1.32725	0.408439	0.162028	1.38202e+06	2.03065	1.02195	1.39651e+06	2.26457	1.17924	0.866613
P62424	60S ribosomal protein L7a OS=Homo sapiens OX=9606 GN=RPL7A PE=1 SV=2	9	565.8	780467	523491	750291	0.961336	-0.0568875	882141	1.68511	0.752844	-0.0755634	1.30044e+06	1.66624	0.736592	1.62299e+06	3.10031	1.63241	0.451229
P62269	40S ribosomal protein S18 OS=Homo sapiens OX=9606 GN=RPS18 PE=1 SV=3	9	474.97	1.22459e+06	2.47262e+06	1.08908e+06	0.889347	-0.169181	1.48512e+06	0.600625	-0.735463	0.230033	1.70245e+06	1.39022	0.475313	1.64784e+06	0.666437	-0.58546	-0.811861
P62249	40S ribosomal protein S16 OS=Homo sapiens OX=9606 GN=RPS16 PE=1 SV=2	9	525.8	1.05844e+06	1.57807e+06	840681	0.794267	-0.332305	1.13119e+06	0.716822	-0.480313	0.691851	1.32016e+06	1.24727	0.318777	1.45551e+06	0.922335	-0.116637	-2.73308
O15371	Isoform 2 of Eukaryotic translation initiation factor 3 subunit D OS=Homo sapiens OX=9606 GN=EIF3D	9	665.13	1.20424e+06	2.67359e+06	841997	0.699195	-0.516234	2.04064e+06	0.76326	-0.389753	1.32452	1.72588e+06	1.43317	0.519211	1.72984e+06	0.64701	-0.628139	-0.826587
Q96PK6	RNA-binding protein 14 OS=Homo sapiens OX=9606 GN=RBM14 PE=1 SV=2	9	654.78	918827	1.91483e+06	591125	0.643347	-0.63633	1.99606e+06	1.04242	0.0599412	-10.6159	750624	0.816938	-0.291702	537213	0.280554	-1.83365	0.159083
Q9Y230	RuvB-like 2 OS=Homo sapiens OX=9606 GN=RUVBL2 PE=1 SV=3	9	772.46	727298	1.21632e+06	465043	0.639412	-0.645181	867721	0.713397	-0.487223	1.3242	705651	0.970237	-0.0435914	522345	0.429446	-1.21945	0.0357467
P43686	26S proteasome regulatory subunit 6B OS=Homo sapiens OX=9606 GN=PSMC4 PE=1 SV=2	9	681.74	342360	262854	201730	0.589234	-0.763088	599461	2.28059	1.18941	-0.64157	364865	1.06574	0.0918494	382787	1.45627	0.542282	0.169376
Q01804	OTU domain-containing protein 4 OS=Homo sapiens OX=9606 GN=OTUD4 PE=1 SV=4	9	5228.37	5.01139e+06	1.11659e+07	2.65955e+06	0.530701	-0.914028	4.77913e+06	0.428012	-1.22428	0.746586	4.51991e+06	0.901928	-0.148916	3.76841e+06	0.337493	-1.56707	0.0950281
A5YKK6	Isoform 2 of CCR4-NOT transcription complex subunit 1 OS=Homo sapiens OX=9606 GN=CNOT1	9	510.32	186685	516978	96309.2	0.515892	-0.95486	227279	0.43963	-1.18564	0.805354	204009	1.0928	0.128025	220878	0.427249	-1.22685	-0.104353
P52756	RNA-binding protein 5 OS=Homo sapiens OX=9606 GN=RBM5 PE=1 SV=2	9	731.32	697450	1.25263e+06	324025	0.464585	-1.10599	688013	0.549256	-0.86445	1.27941	601850	0.86293	-0.212685	460486	0.367617	-1.44373	0.147317
Q9Y5S9	Isoform 2 of RNA-binding protein 8A OS=Homo sapiens OX=9606 GN=RBM8A	9	485.93	2.94525e+06	6.86929e+06	1.33324e+06	0.452674	-1.14346	2.02114e+06	0.294228	-1.76499	0.647853	2.47829e+06	0.841454	-0.249044	2.70874e+06	0.394327	-1.34254	0.185503
Q9H3G5	Probable serine carboxypeptidase CPVL OS=Homo sapiens OX=9606 GN=CPVL PE=1 SV=2	9	542.01	8.7225e+07	1.72841e+06	3.79619e+07	0.435217	-1.20019	518645	0.300071	-1.73662	0.691107	4.25394e+07	0.487698	-1.03594	5.22986e+07	30.2583	4.91926	-0.210589
P84090	Enhancer of rudimentary homolog OS=Homo sapiens OX=9606 GN=ERH PE=1 SV=1	9	574.45	1.95841e+07	4.66846e+07	8.2728e+06	0.422425	-1.24323	1.4573e+07	0.312159	-1.67965	0.740175	2.43974e+07	1.24578	0.317047	2.15209e+07	0.460986	-1.1172	-0.283786
O43167	Zinc finger and BTB domain-containing protein 24 OS=Homo sapiens OX=9606 GN=ZBTB24 PE=1 SV=2	9	627.46	1.1954e+06	2.48392e+06	459542	0.384425	-1.37922	932190	0.37529	-1.41392	0.975459	1.39261e+06	1.16497	0.220298	1.3556e+06	0.54575	-0.873688	-0.252147
P11908	Isoform 2 of Ribose-phosphate pyrophosphokinase 2 OS=Homo sapiens OX=9606 GN=PRPS2	9	1030.04	4.68232e+06	3.52757e+06	1.67773e+06	0.358312	-1.48071	2.71547e+06	0.769785	-0.377473	3.9227	3.65026e+06	0.779583	-0.359226	2.391e+06	0.677804	-0.561059	0.640263
Q07955	Isoform ASF-2 of Serine/arginine-rich splicing factor 1 OS=Homo sapiens OX=9606 GN=SRSF1	9	571.68	3.65056e+06	2.64618e+06	909201	0.249058	-2.00545	653413	0.246927	-2.01785	0.993856	2.12227e+06	0.581354	-0.782512	2.51555e+06	0.950635	-0.0730371	10.7139
Q13112	Chromatin assembly factor 1 subunit B OS=Homo sapiens OX=9606 GN=CHAF1B PE=1 SV=1	8	621.76	33711.6	191937	1.5886e+06	47.1234	5.55837	2.29738e+06	11.9695	3.58129	1.55206	99357.9	2.94729	1.55939	26610.3	0.138641	-2.85057	-0.547044
O14980	Exportin-1 OS=Homo sapiens OX=9606 GN=XPO1 PE=1 SV=1	8	421.76	34496.7	130834	251856	7.30089	2.86807	470121	3.59326	1.84529	1.55426	22809.6	0.661211	-0.596818	30712.8	0.234746	-2.09083	0.285446
Q13561	Isoform 2 of Dynactin subunit 2 OS=Homo sapiens OX=9606 GN=DCTN2	8	588.07	667540	1.30403e+06	1.25966e+06	1.88701	0.916105	2.14049e+06	1.64144	0.714966	1.28133	928237	1.39053	0.475639	765432	0.586975	-0.768629	-0.618816
P50402	Emerin OS=Homo sapiens OX=9606 GN=EMD PE=1 SV=1	8	749.55	418570	488579	762808	1.82242	0.865852	1.23077e+06	2.51908	1.3329	0.649601	488424	1.16689	0.222667	366438	0.750008	-0.415022	-0.536519
P98175	Isoform 5 of RNA-binding protein 10 OS=Homo sapiens OX=9606 GN=RBM10	8	8290.95	2.64369e+06	8.8206e+06	3.68786e+06	1.39497	0.480232	3.36296e+06	0.381262	-1.39115	-0.345206	3.98682e+06	1.50805	0.592686	3.17525e+06	0.359981	-1.47401	-0.402091
O75821	Eukaryotic translation initiation factor 3 subunit G OS=Homo sapiens OX=9606 GN=EIF3G PE=1 SV=2	8	482.1	1.13761e+06	2.80894e+06	1.10358e+06	0.970085	-0.0438167	1.8788e+06	0.668863	-0.580217	0.0755178	1.64348e+06	1.44468	0.530745	1.61321e+06	0.574314	-0.800089	-0.663357
O43390	Isoform 2 of Heterogeneous nuclear ribonucleoprotein R OS=Homo sapiens OX=9606 GN=HNRNPR	8	644.92	525931	1.6366e+06	506567	0.963182	-0.05412	1.18388e+06	0.723375	-0.467184	0.115843	945830	1.79839	0.846709	790020	0.48272	-1.05074	-0.805822
Q9Y3Y2	Isoform 2 of Chromatin target of PRMT1 protein OS=Homo sapiens OX=9606 GN=CHTOP	8	473.56	1.48062e+06	4.28889e+06	1.21558e+06	0.820994	-0.284557	659200	0.153699	-2.70182	0.105321	1.19305e+06	0.805772	-0.311556	1.14624e+06	0.267258	-1.9037	0.163658
P48634	Protein PRRC2A OS=Homo sapiens OX=9606 GN=PRRC2A PE=1 SV=3	8	363.05	258418	898885	196471	0.760281	-0.395395	421563	0.468984	-1.09239	0.361955	352949	1.36581	0.449752	315008	0.350443	-1.51275	-0.297307
P62195	26S proteasome regulatory subunit 8 OS=Homo sapiens OX=9606 GN=PSMC5 PE=1 SV=1	8	549.49	151906	227697	114770	0.75553	-0.404439	390107	1.71327	0.776754	-0.520678	252525	1.66238	0.733249	247976	1.08906	0.123087	5.95718
Q5H9R7	Isoform 2 of Serine/threonine-protein phosphatase 6 regulatory subunit 3 OS=Homo sapiens OX=9606 GN=PPP6R3	8	511.34	110549	80932.7	73314.2	0.663181	-0.592526	245329	3.03128	1.59992	-0.370346	78532	0.71038	-0.493337	82701.7	1.02186	0.0311941	-15.815
P63244	Receptor of activated protein C kinase 1 OS=Homo sapiens OX=9606 GN=RACK1 PE=1 SV=3	8	507.73	1.59688e+06	3.11014e+06	1.02717e+06	0.643234	-0.636584	1.68493e+06	0.541754	-0.884291	0.719881	2.04599e+06	1.28124	0.357545	2.11991e+06	0.681613	-0.552974	-0.646585
Q9NY12	Isoform 2 of H/ACA ribonucleoprotein complex subunit 1 OS=Homo sapiens OX=9606 GN=GAR1	8	562.56	2.62038e+06	6.2364e+06	1.63818e+06	0.625168	-0.677683	3.92153e+06	0.628814	-0.669295	1.01253	3.43634e+06	1.31139	0.391099	2.75282e+06	0.441411	-1.1798	-0.331495
P62316	Small nuclear ribonucleoprotein Sm D2 OS=Homo sapiens OX=9606 GN=SNRPD2 PE=1 SV=1	8	506.46	3.96919e+06	1.01807e+07	2.44762e+06	0.616655	-0.697464	4.11373e+06	0.404073	-1.30731	0.53351	4.45099e+06	1.12139	0.165283	4.39111e+06	0.431318	-1.21317	-0.13624
Q969R5	Lethal(3)malignant brain tumor-like protein 2 OS=Homo sapiens OX=9606 GN=L3MBTL2 PE=1 SV=1	8	454.27	1.14536e+06	1.94547e+06	590805	0.515826	-0.955044	723034	0.37165	-1.42799	0.668805	1.03056e+06	0.89977	-0.152372	837271	0.430369	-1.21635	0.12527
Q13123	Protein Red OS=Homo sapiens OX=9606 GN=IK PE=1 SV=3	8	440.55	347373	1.07358e+06	173887	0.500577	-0.998337	389015	0.362354	-1.46453	0.681679	568465	1.63647	0.710584	462408	0.430718	-1.21518	-0.584754
P55036	26S proteasome non-ATPase regulatory subunit 4 OS=Homo sapiens OX=9606 GN=PSMD4 PE=1 SV=1	8	452.93	249632	422698	96010	0.384606	-1.37855	325992	0.771217	-0.37479	3.67818	487292	1.95204	0.964983	286310	0.67734	-0.562049	-1.7169
Q9H307	Pinin OS=Homo sapiens OX=9606 GN=PNN PE=1 SV=5	8	459.43	735612	1.42954e+06	272835	0.370896	-1.43091	537289	0.375846	-1.41178	1.01355	875610	1.19031	0.251343	720159	0.503768	-0.989169	-0.254095
Q14558	Isoform 2 of Phosphoribosyl pyrophosphate synthase-associated protein 1 OS=Homo sapiens OX=9606 GN=PRPSAP1	8	1092.63	1.83435e+06	2.39521e+06	631853	0.344457	-1.53761	1.32044e+06	0.551282	-0.859138	1.78971	1.85317e+06	1.01026	0.0147317	1.05693e+06	0.441268	-1.18027	-0.0124817
Q9BQ39	ATP-dependent RNA helicase DDX50 OS=Homo sapiens OX=9606 GN=DDX50 PE=1 SV=1	8	580.73	203087	568245	66242.7	0.326179	-1.61626	99628.6	0.175327	-2.51188	0.643448	202054	0.994914	-0.00735643	184574	0.324813	-1.62232	0.00453452
P18583	Isoform A of Protein SON OS=Homo sapiens OX=9606 GN=SON	8	413.82	347863	580693	65716.4	0.188914	-2.40419	38363.2	0.0660645	-3.91998	0.613318	122726	0.3528	-1.50308	73962.8	0.12737	-2.9729	0.505593
P17844	Probable ATP-dependent RNA helicase DDX5 OS=Homo sapiens OX=9606 GN=DDX5 PE=1 SV=1	8	689.3	734123	367807	129226	0.176027	-2.50613	226545	0.615935	-0.699151	3.58453	401878	0.547426	-0.869265	327272	0.889792	-0.16846	5.16008
Q5SW79	Isoform 2 of Centrosomal protein of 170 kDa OS=Homo sapiens OX=9606 GN=CEP170	7	336.17	48381.7	236250	3.53722e+06	73.1106	6.19201	7.61416e+06	32.2293	5.0103	1.23586	216672	4.47838	2.16298	210432	0.890719	-0.166958	-12.9552
Q96MN5	Transcription elongation factor A N-terminal and central domain-containing protein 2 OS=Homo sapiens OX=9606 GN=TCEANC2 PE=1 SV=1	7	349.17	16087.8	49316.5	366588	22.7868	4.51012	1.07023e+06	21.7013	4.43971	1.01586	22834.2	1.41935	0.50523	10503.6	0.212983	-2.23119	-0.22644
P35250	Replication factor C subunit 2 OS=Homo sapiens OX=9606 GN=RFC2 PE=1 SV=3	7	2461.21	1.63599e+06	410600	2.76521e+07	16.9023	4.07915	4.16319e+07	101.393	6.66381	0.612135	1.21345e+06	0.741719	-0.431054	1.29748e+06	3.15997	1.65991	-0.259685
P51665	26S proteasome non-ATPase regulatory subunit 7 OS=Homo sapiens OX=9606 GN=PSMD7 PE=1 SV=2	7	576.96	202000	529646	1.17553e+06	5.81945	2.54088	1.51599e+06	2.86227	1.51716	1.67476	580155	2.87206	1.52209	703562	1.32836	0.409651	3.71557
P12956	X-ray repair cross-complementing protein 6 OS=Homo sapiens OX=9606 GN=XRCC6 PE=1 SV=2	7	409.54	58934.8	136732	232554	3.94596	1.98037	719088	5.2591	2.39482	0.826942	156995	2.66387	1.41352	135345	0.989854	-0.0147118	-96.0809
Q53GS7	Isoform 2 of Nucleoporin GLE1 OS=Homo sapiens OX=9606 GN=GLE1	7	388.67	20313.9	42672.2	61931.1	3.04871	1.6082	27047.7	0.633849	-0.657789	-2.44485	718365	35.3633	5.14418	301088	7.05583	2.81881	1.82494
Q9Y6G9	Cytoplasmic dynein 1 light intermediate chain 1 OS=Homo sapiens OX=9606 GN=DYNC1LI1 PE=1 SV=3	7	428.73	228444	641769	644663	2.82198	1.49671	1.31032e+06	2.04173	1.02979	1.4534	455921	1.99577	0.996946	218705	0.340784	-1.55307	-0.641919
Q8NG31	Isoform 2 of Kinetochore scaffold 1 OS=Homo sapiens OX=9606 GN=KNL1	7	438.87	117504	302836	284082	2.41764	1.2736	75745.1	0.250119	-1.99931	-0.637019	125563	1.06859	0.0957023	43931.7	0.145068	-2.7852	-0.034361
P06396	Isoform 2 of Gelsolin OS=Homo sapiens OX=9606 GN=GSN	7	1352.95	1.0705e+07	6.89092e+06	2.50243e+07	2.33762	1.22504	2.31173e+07	3.35475	1.74621	0.701544	2.95908e+06	0.27642	-1.85507	2.98128e+06	0.432638	-1.20877	1.53468
O43175	D-3-phosphoglycerate dehydrogenase OS=Homo sapiens OX=9606 GN=PHGDH PE=1 SV=4	7	448.76	452689	755631	963860	2.12919	1.0903	836881	1.10753	0.147342	7.39981	560089	1.23725	0.307135	432752	0.572703	-0.80414	-0.381942
P05023	Isoform 4 of Sodium/potassium-transporting ATPase subunit alpha-1 OS=Homo sapiens OX=9606 GN=ATP1A1	7	385.26	165607	153293	336982	2.03482	1.0249	645151	4.20861	2.07334	0.494324	66627.2	0.402321	-1.31358	71769.9	0.468188	-1.09484	1.19979
P39023	60S ribosomal protein L3 OS=Homo sapiens OX=9606 GN=RPL3 PE=1 SV=2	7	493.49	429972	505681	772121	1.79575	0.844585	1.07442e+06	2.12471	1.08727	0.776798	1.10788e+06	2.57663	1.36548	1.84348e+06	3.64554	1.86613	0.731719
Q8IX01	Isoform 3 of SURP and G-patch domain-containing protein 2 OS=Homo sapiens OX=9606 GN=SUGP2	7	406.12	88567	189580	150710	1.70165	0.766934	129572	0.68347	-0.54905	-1.39684	163168	1.84231	0.881519	191882	1.01214	0.0174111	50.6298
Q12905	Interleukin enhancer-binding factor 2 OS=Homo sapiens OX=9606 GN=ILF2 PE=1 SV=2	7	419.22	1.09256e+06	3.60834e+06	1.7373e+06	1.59012	0.669135	2.56933e+06	0.712052	-0.489946	-1.36573	1.53132e+06	1.40159	0.487062	1.75914e+06	0.48752	-1.03647	-0.469926
Q13185	Chromobox protein homolog 3 OS=Homo sapiens OX=9606 GN=CBX3 PE=1 SV=4	7	493.85	837605	2.80807e+06	1.27498e+06	1.52218	0.606135	1.85448e+06	0.660411	-0.598564	-1.01265	840065	1.00294	0.00423202	1.12396e+06	0.400262	-1.32098	-0.00320369
P14868	Aspartate--tRNA ligase, cytoplasmic OS=Homo sapiens OX=9606 GN=DARS PE=1 SV=2	7	414.96	102866	920461	155659	1.51322	0.597621	861047	0.935452	-0.0962641	-6.20814	364003	3.53862	1.82319	145064	0.1576	-2.66566	-0.683953
P09651	Isoform A1-A of Heterogeneous nuclear ribonucleoprotein A1 OS=Homo sapiens OX=9606 GN=HNRNPA1	7	870.05	1.51483e+06	3.93703e+06	2.17875e+06	1.43828	0.524343	3.25026e+06	0.825562	-0.276552	-1.896	2.63248e+06	1.7378	0.797263	1.88026e+06	0.477584	-1.06617	-0.747779
Q02878	60S ribosomal protein L6 OS=Homo sapiens OX=9606 GN=RPL6 PE=1 SV=3	7	550.1	708053	794404	968993	1.36853	0.452628	784237	0.987201	-0.0185841	-24.3557	1.44437e+06	2.03991	1.02851	1.91861e+06	2.41515	1.27212	0.808502
P10515	Dihydrolipoyllysine-residue acetyltransferase component of pyruvate dehydrogenase complex, mitochondrial OS=Homo sapiens OX=9606 GN=DLAT PE=1 SV=3	7	478.21	1.23468e+06	3.14124e+06	1.54285e+06	1.2496	0.321461	2.57108e+06	0.81849	-0.288963	-1.11246	1.69916e+06	1.3762	0.460686	1.65465e+06	0.526748	-0.924814	-0.498139
Q9UNE7	E3 ubiquitin-protein ligase CHIP OS=Homo sapiens OX=9606 GN=STUB1 PE=1 SV=2	7	370.11	81674.2	74982.5	101550	1.24335	0.314237	124151	1.65573	0.727465	0.431962	87802.9	1.07504	0.104388	126793	1.69097	0.75785	0.137742
P15880	40S ribosomal protein S2 OS=Homo sapiens OX=9606 GN=RPS2 PE=1 SV=2	7	558.84	1.27977e+06	2.10953e+06	1.50171e+06	1.17342	0.230723	2.3466e+06	1.11238	0.153651	1.50161	2.69767e+06	2.10794	1.07583	2.64507e+06	1.25386	0.32638	3.29625
Q07020	Isoform 2 of 60S ribosomal protein L18 OS=Homo sapiens OX=9606 GN=RPL18	7	386.87	652822	779808	762153	1.16747	0.223391	700864	0.898765	-0.153984	-1.45075	1.08489e+06	1.66184	0.732783	1.29534e+06	1.66111	0.732144	1.00087
P06748	Isoform 2 of Nucleophosmin OS=Homo sapiens OX=9606 GN=NPM1	7	544.54	3.26231e+06	4.10306e+06	3.6125e+06	1.10734	0.147102	3.05216e+06	0.743872	-0.426873	-0.344604	7.31919e+06	2.24356	1.16579	7.5832e+06	1.84818	0.886106	1.31563
Q9P270	SLAIN motif-containing protein 2 OS=Homo sapiens OX=9606 GN=SLAIN2 PE=1 SV=2	7	446.44	1.34111e+06	5.07456e+06	1.43227e+06	1.06797	0.094876	2.39652e+06	0.472262	-1.08234	-0.087658	2.15877e+06	1.60969	0.686779	2.15419e+06	0.424507	-1.23614	-0.555584
P62701	40S ribosomal protein S4, X isoform OS=Homo sapiens OX=9606 GN=RPS4X PE=1 SV=2	7	420.2	1.38497e+06	4.07468e+06	1.44744e+06	1.04511	0.0636482	1.84266e+06	0.452223	-1.1449	-0.0555931	2.74584e+06	1.9826	0.987393	2.4782e+06	0.608195	-0.717395	-1.37636
Q9BYE7	Polycomb group RING finger protein 6 OS=Homo sapiens OX=9606 GN=PCGF6 PE=1 SV=2	7	572.88	567217	2.06069e+06	563328	0.993144	-0.00992559	1.71621e+06	0.832832	-0.263903	0.0376108	1.14181e+06	2.013	1.00935	1.25454e+06	0.608797	-0.715966	-1.40977
Q7Z353	Isoform 2 of Highly divergent homeobox OS=Homo sapiens OX=9606 GN=HDX	7	501.76	818700	1.86045e+06	723059	0.88318	-0.179221	1.14036e+06	0.612946	-0.706169	0.253794	828049	1.01142	0.0163816	702266	0.37747	-1.40557	-0.0116548
P25786	Isoform Long of Proteasome subunit alpha type-1 OS=Homo sapiens OX=9606 GN=PSMA1	7	572.35	402578	681793	320864	0.797025	-0.327304	375522	0.550786	-0.860437	0.380392	484063	1.20241	0.265929	280077	0.410794	-1.28351	-0.207189
Q09028	Isoform 3 of Histone-binding protein RBBP4 OS=Homo sapiens OX=9606 GN=RBBP4	7	591.44	4.67277e+06	1.97474e+06	3.70028e+06	0.791882	-0.336643	5.16048e+06	2.61325	1.38585	-0.242915	2.07455e+06	0.443966	-1.17148	2.28854e+06	1.15891	0.212765	-5.50599
P14923	Junction plakoglobin OS=Homo sapiens OX=9606 GN=JUP PE=1 SV=3	7	463.21	263252	1.76516e+06	199704	0.758604	-0.398582	232370	0.131643	-2.9253	0.136253	77949.7	0.296103	-1.75583	131767	0.0746487	-3.74374	0.469004
P26599	Polypyrimidine tract-binding protein 1 OS=Homo sapiens OX=9606 GN=PTBP1 PE=1 SV=1	7	529.68	747338	1.58543e+06	521231	0.69745	-0.519838	1.0083e+06	0.635979	-0.652948	0.79614	667354	0.892974	-0.163309	523990	0.330503	-1.59726	0.102243
P62241	40S ribosomal protein S8 OS=Homo sapiens OX=9606 GN=RPS8 PE=1 SV=2	7	454.09	3.11047e+06	4.10312e+06	2.11825e+06	0.681008	-0.554256	3.59841e+06	0.876993	-0.189362	2.92696	3.82666e+06	1.23025	0.298956	4.2737e+06	1.04157	0.0587628	5.08751
Q15233	Isoform 2 of Non-POU domain-containing octamer-binding protein OS=Homo sapiens OX=9606 GN=NONO	7	431.41	484813	1.05943e+06	312194	0.643947	-0.634985	563126	0.531535	-0.911763	0.696437	719170	1.4834	0.568904	528256	0.498621	-1.00398	-0.566646
P46783	40S ribosomal protein S10 OS=Homo sapiens OX=9606 GN=RPS10 PE=1 SV=1	7	537.69	1.185e+06	1.59178e+06	761732	0.642812	-0.637532	1.52153e+06	0.955868	-0.0651165	9.79063	1.57089e+06	1.32564	0.406694	2.14046e+06	1.3447	0.427284	0.951811
P08559	Isoform 2 of Pyruvate dehydrogenase E1 component subunit alpha, somatic form, mitochondrial OS=Homo sapiens OX=9606 GN=PDHA1	7	385.23	575772	765695	289326	0.502501	-0.992802	1.17929e+06	1.54016	0.62308	-1.59338	918365	1.59501	0.673568	520911	0.680312	-0.555731	-1.21204
P52948	Isoform 2 of Nuclear pore complex protein Nup98-Nup96 OS=Homo sapiens OX=9606 GN=NUP98	7	443.53	800242	278849	361258	0.451436	-1.14741	294641	1.05663	0.0794748	-14.4373	1.91954e+06	2.3987	1.26225	1.48732e+06	5.3338	2.41516	0.522637
Q14247	Src substrate cortactin OS=Homo sapiens OX=9606 GN=CTTN PE=1 SV=2	7	412.61	566510	1.48736e+06	241736	0.42671	-1.22867	359337	0.241594	-2.04935	0.599543	599108	1.05754	0.0807144	441476	0.296818	-1.75235	-0.0460607
Q16629	Isoform 2 of Serine/arginine-rich splicing factor 7 OS=Homo sapiens OX=9606 GN=SRSF7	7	518.39	3.98383e+06	3.26433e+06	1.41597e+06	0.355429	-1.49236	1.147e+06	0.351373	-1.50892	0.989026	2.20155e+06	0.552622	-0.855636	2.37747e+06	0.728317	-0.457361	1.87081
P62995	Isoform 3 of Transformer-2 protein homolog beta OS=Homo sapiens OX=9606 GN=TRA2B	7	487.3	3.42711e+06	5.05243e+06	1.21354e+06	0.3541	-1.49777	1.28412e+06	0.254159	-1.9762	0.757906	2.67732e+06	0.781216	-0.356207	2.26992e+06	0.449274	-1.15433	0.308583
O43823	A-kinase anchor protein 8 OS=Homo sapiens OX=9606 GN=AKAP8 PE=1 SV=1	7	427.83	663425	757486	181706	0.27389	-1.86833	185759	0.24523	-2.02779	0.921362	141482	0.21326	-2.22931	75197.8	0.0992728	-3.33246	0.66897
Q15008	Isoform 4 of 26S proteasome non-ATPase regulatory subunit 6 OS=Homo sapiens OX=9606 GN=PSMD6	7	539.77	103572	203974	23206.7	0.224063	-2.15802	102643	0.503214	-0.990757	2.17816	115144	1.11173	0.1528	83453.1	0.409135	-1.28935	-0.118509
Q92598	Isoform Beta of Heat shock protein 105 kDa OS=Homo sapiens OX=9606 GN=HSPH1	7	413.06	1.29233e+06	319788	162419	0.125679	-2.99218	269898	0.843989	-0.244704	12.2277	310741	0.240451	-2.05618	205973	0.644091	-0.634664	3.2398
Q86V81	THO complex subunit 4 OS=Homo sapiens OX=9606 GN=ALYREF PE=1 SV=3	7	480.16	2.60184e+06	2.6142e+06	297009	0.114154	-3.13095	870143	0.332852	-1.58705	1.97282	1.27046e+06	0.488292	-1.03418	1.26531e+06	0.484015	-1.04688	0.987874
Q8NCJ5	SPRY domain-containing protein 3 OS=Homo sapiens OX=9606 GN=SPRYD3 PE=1 SV=2	7	415.62	48758.1	56837.8	2082.17	0.042704	-4.54948	40739.2	0.716762	-0.480435	9.46951	980832	20.1163	4.33029	877255	15.4343	3.94807	1.09681
Q15004	PCNA-associated factor OS=Homo sapiens OX=9606 GN=PCLAF PE=1 SV=1	6	680.18	8011.63	150531	3.26161e+06	407.109	8.66927	4.67675e+06	31.0684	4.95738	1.74876	136641	17.0553	4.09215	121780	0.809006	-0.305778	-13.3828
Q9NR33	DNA polymerase epsilon subunit 4 OS=Homo sapiens OX=9606 GN=POLE4 PE=1 SV=2	6	399.81	80240.3	308162	4.10124e+06	51.1119	5.67559	7.41397e+06	24.0586	4.58848	1.23692	107998	1.34593	0.428608	139811	0.453692	-1.14021	-0.375901
P54819	Isoform 2 of Adenylate kinase 2, mitochondrial OS=Homo sapiens OX=9606 GN=AK2	6	369.29	50739.5	124857	222792	4.3909	2.13452	340123	2.72409	1.44578	1.47638	63004.2	1.24172	0.312338	88893.2	0.711958	-0.490136	-0.637247
P62841	40S ribosomal protein S15 OS=Homo sapiens OX=9606 GN=RPS15 PE=1 SV=2	6	501.24	526226	2.14983e+06	1.92665e+06	3.66125	1.87234	2.58887e+06	1.20422	0.268102	6.98369	2.26609e+06	4.30631	2.10645	2.90926e+06	1.35325	0.43643	4.82655
P28070	Proteasome subunit beta type-4 OS=Homo sapiens OX=9606 GN=PSMB4 PE=1 SV=4	6	318.24	229219	737203	799473	3.48781	1.80232	976291	1.32432	0.405249	4.44743	632105	2.75764	1.46343	667256	0.905117	-0.143823	-10.1752
P01009	Isoform 2 of Alpha-1-antitrypsin OS=Homo sapiens OX=9606 GN=SERPINA1	6	400.4	676293	3.59198e+06	2.01664e+06	2.9819	1.57623	933184	0.259797	-1.94455	-0.810592	925459	1.36843	0.452521	1.16473e+06	0.324258	-1.62479	-0.278511
Q9UNF1	Isoform 2 of Melanoma-associated antigen D2 OS=Homo sapiens OX=9606 GN=MAGED2	6	346.87	301303	1.11106e+06	667114	2.21409	1.14672	1.05341e+06	0.948116	-0.0768651	-14.9186	325447	1.08013	0.111207	237863	0.214087	-2.22373	-0.0500093
Q9NQ92	Coordinator of PRMT5 and differentiation stimulator OS=Homo sapiens OX=9606 GN=COPRS PE=1 SV=3	6	465.06	3.04473e+06	1.08265e+07	6.26854e+06	2.05881	1.04181	8.2739e+06	0.764228	-0.387926	-2.6856	4.35627e+06	1.43076	0.516777	3.85893e+06	0.356434	-1.48829	-0.347228
P18621	Isoform 3 of 60S ribosomal protein L17 OS=Homo sapiens OX=9606 GN=RPL17	6	472.68	556981	773590	1.03222e+06	1.85324	0.89005	850185	1.09901	0.136208	6.53452	1.15052e+06	2.06563	1.04658	1.46062e+06	1.88811	0.91694	1.14139
P63208	S-phase kinase-associated protein 1 OS=Homo sapiens OX=9606 GN=SKP1 PE=1 SV=2	6	532.57	814472	1.13862e+06	1.46995e+06	1.80478	0.851826	1.22081e+06	1.07219	0.100559	8.4709	6.59226e+06	8.09391	3.01684	5.01068e+06	4.40066	2.13772	1.41124
P25787	Proteasome subunit alpha type-2 OS=Homo sapiens OX=9606 GN=PSMA2 PE=1 SV=2	6	492.68	263479	666671	455039	1.72704	0.788301	764160	1.14623	0.1969	4.00357	600278	2.27827	1.18794	570381	0.855566	-0.22505	-5.27857
P62244	40S ribosomal protein S15a OS=Homo sapiens OX=9606 GN=RPS15A PE=1 SV=2	6	359.63	769843	946582	1.15707e+06	1.503	0.587843	1.15554e+06	1.22075	0.287763	2.0428	1.35805e+06	1.76406	0.818901	1.55561e+06	1.6434	0.71668	1.14263
P68032	Actin, alpha cardiac muscle 1 OS=Homo sapiens OX=9606 GN=ACTC1 PE=1 SV=1	6	2730.47	6.01221e+06	4.79638e+06	8.35152e+06	1.38909	0.474143	1.13181e+06	0.235972	-2.08331	-0.227591	8.72079e+06	1.45051	0.536564	3.72711e+06	0.777068	-0.363888	-1.47453
P49721	Proteasome subunit beta type-2 OS=Homo sapiens OX=9606 GN=PSMB2 PE=1 SV=1	6	361.95	108400	231339	142950	1.31873	0.399149	332435	1.437	0.523064	0.763098	190414	1.75658	0.81277	239451	1.03506	0.0497213	16.3465
P46782	40S ribosomal protein S5 OS=Homo sapiens OX=9606 GN=RPS5 PE=1 SV=4	6	369.63	947464	2.38388e+06	1.219e+06	1.2866	0.363561	1.39704e+06	0.586036	-0.770939	-0.471582	1.75742e+06	1.85487	0.891316	2.93518e+06	1.23126	0.300135	2.96971
P62081	40S ribosomal protein S7 OS=Homo sapiens OX=9606 GN=RPS7 PE=1 SV=1	6	397.57	820638	1.95932e+06	987726	1.20361	0.267365	1.48018e+06	0.755459	-0.404575	-0.660855	1.94258e+06	2.36716	1.24315	2.29819e+06	1.17296	0.230149	5.40151
P06733	Alpha-enolase OS=Homo sapiens OX=9606 GN=ENO1 PE=1 SV=2	6	481.71	1.89928e+06	2.21811e+06	2.26795e+06	1.19411	0.255935	1.83237e+06	0.826094	-0.275621	-0.928576	1.85208e+06	0.975151	-0.0363022	1.46855e+06	0.662075	-0.594934	0.0610189
P23246	Splicing factor, proline- and glutamine-rich OS=Homo sapiens OX=9606 GN=SFPQ PE=1 SV=2	6	348.84	761108	1.03057e+06	886717	1.16503	0.220372	555029	0.538565	-0.892808	-0.24683	948603	1.24634	0.317702	1.8624e+06	1.80715	0.853719	0.372139
P39019	40S ribosomal protein S19 OS=Homo sapiens OX=9606 GN=RPS19 PE=1 SV=2	6	335.18	885436	1.51384e+06	1.01561e+06	1.14701	0.197882	1.07048e+06	0.707132	-0.499949	-0.395804	1.2268e+06	1.38553	0.470442	1.40007e+06	0.924849	-0.112711	-4.17389
Q5T5U3	Rho GTPase-activating protein 21 OS=Homo sapiens OX=9606 GN=ARHGAP21 PE=1 SV=2	6	406.92	212192	990508	235055	1.10775	0.147632	335765	0.338982	-1.56072	-0.0945924	293129	1.38144	0.466168	169740	0.171366	-2.54484	-0.183181
P04114	Apolipoprotein B-100 OS=Homo sapiens OX=9606 GN=APOB PE=1 SV=2	6	317.93	5.62445e+06	2.53425e+06	6.14356e+06	1.09229	0.127362	610053	0.240723	-2.05456	-0.0619898	4.64672e+06	0.826164	-0.2755	4.97119e+06	1.9616	0.97203	-0.283427
P05387	60S acidic ribosomal protein P2 OS=Homo sapiens OX=9606 GN=RPLP2 PE=1 SV=1	6	523.54	1.94928e+06	1.8491e+06	1.99769e+06	1.02483	0.0353879	2.69706e+06	1.45858	0.544566	0.0649836	3.96538e+06	2.03428	1.02452	5.61647e+06	3.03741	1.60284	0.639187
P63241	Isoform 2 of Eukaryotic translation initiation factor 5A-1 OS=Homo sapiens OX=9606 GN=EIF5A	6	404.96	952512	1.43598e+06	969241	1.01756	0.0251195	1.02905e+06	0.716617	-0.480725	-0.0522534	1.04766e+06	1.09989	0.137357	918613	0.639712	-0.644506	-0.21312
Q8WW12	PEST proteolytic signal-containing nuclear protein OS=Homo sapiens OX=9606 GN=PCNP PE=1 SV=2	6	512.57	1.54924e+06	4.30555e+06	1.48777e+06	0.960322	-0.0584092	1.746e+06	0.405524	-1.30214	0.0448563	1.4791e+06	0.954725	-0.0668434	1.391e+06	0.323072	-1.63007	0.0410064
P35579	Myosin-9 OS=Homo sapiens OX=9606 GN=MYH9 PE=1 SV=4	6	657.65	102604	710341	95696.4	0.932681	-0.100544	383591	0.540009	-0.888944	0.113105	182918	1.78277	0.834119	75737.9	0.106622	-3.22942	-0.258287
Q96EY1	DnaJ homolog subfamily A member 3, mitochondrial OS=Homo sapiens OX=9606 GN=DNAJA3 PE=1 SV=2	6	437	101178	23868.7	91648.6	0.905814	-0.142712	240887	10.0922	3.33516	-0.0427903	123155	1.21721	0.283576	87027.5	3.64609	1.86635	0.151942
Q92945	Far upstream element-binding protein 2 OS=Homo sapiens OX=9606 GN=KHSRP PE=1 SV=4	6	410.52	308950	713212	272002	0.88041	-0.183753	317438	0.445083	-1.16785	0.157342	351295	1.13706	0.185313	122707	0.172048	-2.53912	-0.0729831
P62913	60S ribosomal protein L11 OS=Homo sapiens OX=9606 GN=RPL11 PE=1 SV=2	6	325.49	588614	763191	481194	0.817504	-0.290702	916815	1.20129	0.264585	-1.09871	1.26392e+06	2.14728	1.10251	1.32832e+06	1.74048	0.799488	1.37902
Q3V6T2	Isoform 2 of Girdin OS=Homo sapiens OX=9606 GN=CCDC88A	6	422.6	232790	523639	182584	0.784331	-0.350465	307261	0.586779	-0.76911	0.455676	412662	1.77268	0.825933	232536	0.444077	-1.17112	-0.705252
Q9Y5L4	Mitochondrial import inner membrane translocase subunit Tim13 OS=Homo sapiens OX=9606 GN=TIMM13 PE=1 SV=1	6	399.56	170141	75214.2	128307	0.754118	-0.407137	417066	5.54505	2.4712	-0.164753	135201	0.794638	-0.33163	121574	1.61638	0.692763	-0.478707
O94776	Metastasis-associated protein MTA2 OS=Homo sapiens OX=9606 GN=MTA2 PE=1 SV=1	6	596.51	818088	1.62129e+06	533180	0.65174	-0.617632	772528	0.476489	-1.06949	0.577504	882565	1.07881	0.109447	619759	0.382262	-1.38737	-0.0788884
Q9Y2J2	Isoform 4 of Band 4.1-like protein 3 OS=Homo sapiens OX=9606 GN=EPB41L3	6	398.89	248496	701256	145508	0.585555	-0.772123	263153	0.37526	-1.41404	0.54604	305038	1.22754	0.295768	175642	0.250468	-1.9973	-0.148084
P61964	WD repeat-containing protein 5 OS=Homo sapiens OX=9606 GN=WDR5 PE=1 SV=1	6	509.17	3.98046e+06	2.92733e+06	2.24504e+06	0.564017	-0.82619	2.15597e+06	0.736496	-0.441249	1.87239	5.39131e+06	1.35445	0.437702	6.75387e+06	2.30718	1.20613	0.362899
P24534	Elongation factor 1-beta OS=Homo sapiens OX=9606 GN=EEF1B2 PE=1 SV=3	6	423.38	8.05637e+06	4.05169e+06	4.41728e+06	0.548296	-0.866973	3.88261e+06	0.958268	-0.0614988	14.0974	5.49111e+06	0.681587	-0.553031	5.39564e+06	1.3317	0.413271	-1.33818
P55265	Isoform 2 of Double-stranded RNA-specific adenosine deaminase OS=Homo sapiens OX=9606 GN=ADAR	6	312.3	167259	243313	88677.8	0.530184	-0.915435	276414	1.13604	0.184019	-4.97469	182361	1.09029	0.124717	176358	0.724822	-0.464301	-0.268613
Q6ZRV2	Protein FAM83H OS=Homo sapiens OX=9606 GN=FAM83H PE=1 SV=3	6	429.54	1.75783e+06	498561	905379	0.515054	-0.957204	209190	0.419587	-1.25296	0.763955	969787	0.551694	-0.858059	1.5085e+06	3.0257	1.59727	-0.537203
Q8IX12	Isoform 2 of Cell division cycle and apoptosis regulator protein 1 OS=Homo sapiens OX=9606 GN=CCAR1	6	385.95	864094	1.19905e+06	402920	0.466292	-1.1007	827640	0.690248	-0.534814	2.05809	749038	0.866849	-0.206148	768160	0.640643	-0.642408	0.320899
Q53GS9	U4/U6.U5 tri-snRNP-associated protein 2 OS=Homo sapiens OX=9606 GN=USP39 PE=1 SV=2	6	349.73	727920	2.05876e+06	293545	0.403266	-1.3102	581406	0.282405	-1.82416	0.718246	551815	0.758071	-0.399594	500945	0.243323	-2.03905	0.19597
A0A075	Immunoglobulin kappa variable 2D-24 (non-functional) (Fragment) OS=Homo sapiens OX=9606 GN=IGKV2D-24 PE=4 SV=1	6	613.71	1.30753e+07	1.71701e+06	5.14987e+06	0.393861	-1.34424	472204	0.275015	-1.86242	0.721773	5.53984e+06	0.423686	-1.23893	7.61294e+06	4.43384	2.14856	-0.576635
P62318	Isoform 2 of Small nuclear ribonucleoprotein Sm D3 OS=Homo sapiens OX=9606 GN=SNRPD3	6	296.26	1.44666e+07	2.31671e+07	5.63611e+06	0.389595	-1.35995	9.44738e+06	0.407792	-1.29409	1.05089	7.58693e+06	0.524446	-0.931135	7.30717e+06	0.315411	-1.6647	0.559342
P62304	Small nuclear ribonucleoprotein E OS=Homo sapiens OX=9606 GN=SNRPE PE=1 SV=1	6	318.1	2.90276e+06	4.06587e+06	913378	0.314658	-1.66814	2.24435e+06	0.551998	-0.857266	1.94589	1.98539e+06	0.683966	-0.548004	2.33992e+06	0.575503	-0.797105	0.687493
Q2TAY7	WD40 repeat-containing protein SMU1 OS=Homo sapiens OX=9606 GN=SMU1 PE=1 SV=2	6	331.88	566991	1.00941e+06	132879	0.234359	-2.09321	136813	0.135537	-2.88324	0.725993	501029	0.883663	-0.178432	439170	0.435077	-1.20066	0.148612
Q07954	Prolow-density lipoprotein receptor-related protein 1 OS=Homo sapiens OX=9606 GN=LRP1 PE=1 SV=2	6	312.02	137762	73604.8	15513.4	0.11261	-3.15059	12934.4	0.175727	-2.50859	1.25592	41244.5	0.299391	-1.7399	60289.5	0.819097	-0.287893	6.04356
Q92769	Isoform 2 of Histone deacetylase 2 OS=Homo sapiens OX=9606 GN=HDAC2	6	631.49	1.46169e+07	625935	1.24385e+06	0.0850968	-3.55475	1.65461e+06	2.64342	1.40241	-2.53475	2.09128e+06	0.143073	-2.80518	5.00563e+06	7.99704	2.99947	-0.935226
P35249	Replication factor C subunit 4 OS=Homo sapiens OX=9606 GN=RFC4 PE=1 SV=2	5	2498.08	2.10219e+06	1.02878e+06	5.62578e+07	26.7615	4.74209	1.06766e+08	103.779	6.69737	0.708052	1.34411e+06	0.639385	-0.645244	1.40344e+06	1.36417	0.448027	-1.44019
P22314	Isoform 2 of Ubiquitin-like modifier-activating enzyme 1 OS=Homo sapiens OX=9606 GN=UBA1	5	250.53	7391.55	230156	158943	21.5033	4.42649	170721	0.741764	-0.430968	-10.271	153404	20.7539	4.37531	174623	0.758717	-0.398366	-10.9831
Q3ZCQ8	Isoform 2 of Mitochondrial import inner membrane translocase subunit TIM50 OS=Homo sapiens OX=9606 GN=TIMM50	5	271.95	70103.6	183873	877948	12.5236	3.64658	1.32468e+06	7.20435	2.84887	1.28001	161868	2.30899	1.20726	98183.3	0.533974	-0.905158	-1.33376
P38936	Cyclin-dependent kinase inhibitor 1 OS=Homo sapiens OX=9606 GN=CDKN1A PE=1 SV=3	5	377.12	116484	260501	955680	8.20438	3.03639	2.62464e+06	10.0753	3.33276	0.911075	94943.5	0.815077	-0.294992	67071.2	0.25747	-1.95752	0.150697
P51610	Isoform 2 of Host cell factor 1 OS=Homo sapiens OX=9606 GN=HCFC1	5	401.49	34014.9	156850	266238	7.82711	2.96848	689367	4.39509	2.13589	1.38981	98071.4	2.88319	1.52767	39304	0.250584	-1.99663	-0.76512
P0CG47	Polyubiquitin-B OS=Homo sapiens OX=9606 GN=UBB PE=1 SV=1	5	319.03	815712	1.24777e+06	5.98094e+06	7.33217	2.87424	7.41081e+06	5.93926	2.57028	1.11826	2.56882e+06	3.14918	1.65497	2.41796e+06	1.93783	0.954443	1.73397
P25788	Isoform 2 of Proteasome subunit alpha type-3 OS=Homo sapiens OX=9606 GN=PSMA3	5	281.62	90216.6	296696	543982	6.02974	2.59209	384811	1.29699	0.375165	6.90921	88128.7	0.976857	-0.0337808	67832.3	0.228626	-2.12894	0.0158674
P16615	Isoform 2 of Sarcoplasmic/endoplasmic reticulum calcium ATPase 2 OS=Homo sapiens OX=9606 GN=ATP2A2	5	275.69	17860.2	119080	88577.6	4.95948	2.31019	120040	1.00806	0.0115749	199.585	26970.9	1.51011	0.594654	11039.3	0.0927048	-3.43121	-0.173307
P08708	40S ribosomal protein S17 OS=Homo sapiens OX=9606 GN=RPS17 PE=1 SV=2	5	415.24	905485	4.09198e+06	4.32192e+06	4.77304	2.25491	2.14027e+06	0.523039	-0.93501	-2.41164	2.2212e+06	2.45305	1.29458	2.9582e+06	0.722926	-0.468079	-2.76572
P06576	ATP synthase subunit beta, mitochondrial OS=Homo sapiens OX=9606 GN=ATP5F1B PE=1 SV=3	5	335.35	78371	609787	295259	3.76745	1.91359	452392	0.741885	-0.430732	-4.44265	339068	4.32644	2.11318	182289	0.298938	-1.74208	-1.21302
P53007	Tricarboxylate transport protein, mitochondrial OS=Homo sapiens OX=9606 GN=SLC25A1 PE=1 SV=2	5	323.43	158733	95243.5	589208	3.71195	1.89218	633329	6.64958	2.73326	0.692278	9277.5	0.0584472	-4.09672	31022.1	0.325713	-1.61833	2.53146
P61353	60S ribosomal protein L27 OS=Homo sapiens OX=9606 GN=RPL27 PE=1 SV=2	5	221.98	311731	398808	1.03977e+06	3.33546	1.73788	418881	1.05033	0.0708447	24.5309	519204	1.66555	0.735999	647103	1.62259	0.698299	1.05399
P25685	Isoform 2 of DnaJ homolog subfamily B member 1 OS=Homo sapiens OX=9606 GN=DNAJB1	5	291.93	73602.7	27101.4	240551	3.26823	1.70851	56863.4	2.09817	1.06913	1.59804	64215.5	0.872461	-0.196837	159302	5.87799	2.55532	-0.0770301
Q8TAF3	Isoform 3 of WD repeat-containing protein 48 OS=Homo sapiens OX=9606 GN=WDR48	5	285.5	114995	95463.3	373360	3.24674	1.69899	1.14074e+06	11.9495	3.57888	0.474728	29346	0.255193	-1.97034	22226.6	0.232828	-2.10266	0.937068
P32969	60S ribosomal protein L9 OS=Homo sapiens OX=9606 GN=RPL9 PE=1 SV=1	5	405.15	584329	1.58639e+06	1.60709e+06	2.75033	1.4596	1.32504e+06	0.835255	-0.259712	-5.62009	1.2836e+06	2.19671	1.13534	1.40062e+06	0.882897	-0.179683	-6.31861
P57678	Gem-associated protein 4 OS=Homo sapiens OX=9606 GN=GEMIN4 PE=1 SV=2	5	354.23	39775.6	105775	103204	2.59466	1.37555	161448	1.52633	0.610067	2.25474	51420.7	1.29277	0.370467	38722	0.366078	-1.44978	-0.255534
O00165	Isoform 3 of HCLS1-associated protein X-1 OS=Homo sapiens OX=9606 GN=HAX1	5	308.78	35255.4	48337.5	90531.6	2.56788	1.36058	184090	3.80843	1.92919	0.705256	68921.9	1.95493	0.967117	84100.5	1.73986	0.798971	1.21045
P63220	40S ribosomal protein S21 OS=Homo sapiens OX=9606 GN=RPS21 PE=1 SV=1	5	363.73	385786	395912	850094	2.20354	1.13982	792640	2.00206	1.00149	1.13813	1.03946e+06	2.69439	1.42996	1.02888e+06	2.59876	1.37782	1.03784
Q01105	Protein SET OS=Homo sapiens OX=9606 GN=SET PE=1 SV=3	5	2581.97	177851	187895	382174	2.14884	1.10356	264366	1.40699	0.492614	2.2402	4.98709e+06	28.0408	4.80945	4.23687e+06	22.5492	4.495	1.06996
Q8NC51	Isoform 2 of Plasminogen activator inhibitor 1 RNA-binding protein OS=Homo sapiens OX=9606 GN=SERBP1	5	261.16	105165	119959	214877	2.04324	1.03086	150901	1.25794	0.331061	3.1138	186290	1.77141	0.824896	417233	3.47813	1.79831	0.458705
P55795	Heterogeneous nuclear ribonucleoprotein H2 OS=Homo sapiens OX=9606 GN=HNRNPH2 PE=1 SV=1	5	1168.43	390137	636377	767482	1.96721	0.976152	1.30877e+06	2.0566	1.04026	0.938373	1.14485e+06	2.93449	1.55311	1.04036e+06	1.63482	0.709136	2.19014
O95785	Isoform 3 of Protein Wiz OS=Homo sapiens OX=9606 GN=WIZ	5	224.01	96563.1	297155	175954	1.82216	0.865653	176019	0.592347	-0.755485	-1.14582	127427	1.31962	0.400125	85253.3	0.286898	-1.80139	-0.22212
Q9BQG0	Isoform 2 of Myb-binding protein 1A OS=Homo sapiens OX=9606 GN=MYBBP1A	5	307.82	81283.3	45835.4	147902	1.81959	0.863615	118717	2.59006	1.37299	0.629004	39783.8	0.489446	-1.03078	25837.2	0.563696	-0.827011	1.24639
P04406	Isoform 2 of Glyceraldehyde-3-phosphate dehydrogenase OS=Homo sapiens OX=9606 GN=GAPDH	5	400.17	1.66418e+06	3.35469e+06	2.91058e+06	1.74896	0.806497	1.71493e+06	0.511205	-0.968027	-0.833135	2.27702e+06	1.36825	0.452335	2.43029e+06	0.724445	-0.465051	-0.972655
P25705	Isoform 2 of ATP synthase subunit alpha, mitochondrial OS=Homo sapiens OX=9606 GN=ATP5F1A	5	303.22	473317	330082	818565	1.72942	0.79029	752917	2.281	1.18966	0.664297	1.32451e+06	2.79835	1.48458	1.30201e+06	3.9445	1.97984	0.749846
P62937	Peptidyl-prolyl cis-trans isomerase A OS=Homo sapiens OX=9606 GN=PPIA PE=1 SV=2	5	295.66	145396	773511	229429	1.57796	0.658058	153996	0.199086	-2.32853	-0.282606	274729	1.88952	0.918023	110941	0.143425	-2.80163	-0.327674
Q2KHR3	Glutamine and serine-rich protein 1 OS=Homo sapiens OX=9606 GN=QSER1 PE=1 SV=3	5	335.81	21954.5	67638	33447	1.52347	0.607362	18610.5	0.275148	-1.86172	-0.326237	17327	0.789225	-0.341492	35090.4	0.518796	-0.94676	0.360695
P20618	Proteasome subunit beta type-1 OS=Homo sapiens OX=9606 GN=PSMB1 PE=1 SV=2	5	365.27	156410	237332	230241	1.47204	0.557812	290774	1.22518	0.292993	1.90384	454687	2.90702	1.53954	495320	2.08703	1.06145	1.45041
Q4VCS5	Angiomotin OS=Homo sapiens OX=9606 GN=AMOT PE=1 SV=1	5	292.89	188973	1.09133e+06	268711	1.42196	0.507876	262008	0.240083	-2.0584	-0.246734	236699	1.25255	0.324873	144478	0.132388	-2.91716	-0.111366
P62750	60S ribosomal protein L23a OS=Homo sapiens OX=9606 GN=RPL23A PE=1 SV=1	5	241.04	371666	464259	475783	1.28014	0.356297	444083	0.956542	-0.0640999	-5.55847	829573	2.23204	1.15836	1.08264e+06	2.33198	1.22155	0.948272
Q9Y5B9	FACT complex subunit SPT16 OS=Homo sapiens OX=9606 GN=SUPT16H PE=1 SV=1	5	322.06	300994	684936	381712	1.26817	0.342747	571231	0.833992	-0.261894	-1.30873	542013	1.80074	0.848591	621307	0.907103	-0.140662	-6.03283
Q14683	Structural maintenance of chromosomes protein 1A OS=Homo sapiens OX=9606 GN=SMC1A PE=1 SV=2	5	287.45	1.23657e+06	3.6171e+06	1.23478e+06	0.998556	-0.00208539	1.26458e+06	0.349612	-1.51617	0.00137543	1.38786e+06	1.12235	0.166521	1.13332e+06	0.313323	-1.67428	-0.0994586
P01857	Immunoglobulin heavy constant gamma 1 OS=Homo sapiens OX=9606 GN=IGHG1 PE=1 SV=1	5	299.57	1.83858e+06	2.92892e+06	1.78064e+06	0.968484	-0.0461998	676039	0.230815	-2.11519	0.0218419	1.88958e+06	1.02774	0.0394704	8.25715e+06	2.81918	1.49528	0.0263967
O60506	Isoform 2 of Heterogeneous nuclear ribonucleoprotein Q OS=Homo sapiens OX=9606 GN=SYNCRIP	5	466	351238	478068	332321	0.946141	-0.0798729	394828	0.825882	-0.275992	0.289403	406546	1.15747	0.210969	295136	0.617351	-0.695838	-0.303187
A0A0D9	ATP-dependent RNA helicase DDX3X OS=Homo sapiens OX=9606 GN=DDX3X PE=1 SV=1	5	362.56	1.1216e+06	381715	1.01631e+06	0.906122	-0.142223	2.15584e+06	5.64776	2.49768	-0.0569419	274806	0.245012	-2.02907	202495	0.530487	-0.91461	2.21851
O95218	Isoform 2 of Zinc finger Ran-binding domain-containing protein 2 OS=Homo sapiens OX=9606 GN=ZRANB2	5	351.08	356161	190344	316921	0.889825	-0.168406	101926	0.535485	-0.901083	0.186892	245123	0.688238	-0.539022	353047	1.85478	0.891248	-0.604794
P67809	Nuclease-sensitive element-binding protein 1 OS=Homo sapiens OX=9606 GN=YBX1 PE=1 SV=3	5	458.59	692786	1.33216e+06	601117	0.86768	-0.204764	797357	0.598543	-0.740474	0.276532	962257	1.38897	0.474013	654619	0.491396	-1.02504	-0.462432
O75461	Isoform 3 of Transcription factor E2F6 OS=Homo sapiens OX=9606 GN=E2F6	5	364.49	246507	579785	211982	0.859942	-0.217688	608217	1.04904	0.0690691	-3.15174	430806	1.74764	0.805411	406296	0.70077	-0.512987	-1.57004
P17612	cAMP-dependent protein kinase catalytic subunit alpha OS=Homo sapiens OX=9606 GN=PRKACA PE=1 SV=2	5	376.81	180033	498488	152364	0.846316	-0.240732	262943	0.52748	-0.922811	0.260868	241128	1.33936	0.421542	170195	0.341421	-1.55037	-0.271897
P61313	60S ribosomal protein L15 OS=Homo sapiens OX=9606 GN=RPL15 PE=1 SV=2	5	386.74	359100	232752	299083	0.832869	-0.263839	400511	1.72076	0.783048	-0.336938	731817	2.03792	1.0271	1.16662e+06	5.0123	2.32547	0.441672
Q5BKZ1	DBIRD complex subunit ZNF326 OS=Homo sapiens OX=9606 GN=ZNF326 PE=1 SV=2	5	332.88	158413	254907	130236	0.822132	-0.282557	244963	0.960991	-0.0574051	4.92216	213572	1.3482	0.431035	129326	0.507344	-0.978963	-0.440298
P62333	26S proteasome regulatory subunit 10B OS=Homo sapiens OX=9606 GN=PSMC6 PE=1 SV=1	5	307.21	431424	545677	353686	0.819809	-0.28664	596792	1.09367	0.12918	-2.21892	542322	1.25705	0.330042	439082	0.804656	-0.313557	-1.05258
P07237	Protein disulfide-isomerase OS=Homo sapiens OX=9606 GN=P4HB PE=1 SV=3	5	262.7	69387	74908.6	56416.8	0.813074	-0.298541	144722	1.93199	0.950085	-0.314226	73273	1.056	0.0786153	28440	0.379662	-1.39721	-0.0562658
P56192	Methionine--tRNA ligase, cytoplasmic OS=Homo sapiens OX=9606 GN=MARS PE=1 SV=2	5	230.82	583050	543600	454756	0.779961	-0.358526	322997	0.594182	-0.751023	0.477383	502796	0.862355	-0.213647	523105	0.962297	-0.0554457	3.85326
P08670	Vimentin OS=Homo sapiens OX=9606 GN=VIM PE=1 SV=4	5	266.83	760848	4.75528e+06	553111	0.726967	-0.460038	696311	0.146429	-2.77173	0.165975	616149	0.809819	-0.304328	533570	0.112206	-3.15578	0.096435
P84103	Isoform 2 of Serine/arginine-rich splicing factor 3 OS=Homo sapiens OX=9606 GN=SRSF3	5	397	1.68491e+06	450109	1.20653e+06	0.716081	-0.481804	876118	1.94646	0.960852	-0.501435	1.13921e+06	0.676122	-0.564644	1.54884e+06	3.44104	1.78285	-0.316709
Q15427	Splicing factor 3B subunit 4 OS=Homo sapiens OX=9606 GN=SF3B4 PE=1 SV=1	5	428.32	5.60226e+06	1.42676e+07	3.80959e+06	0.680009	-0.556375	1.15553e+07	0.809898	-0.304188	1.82905	7.90785e+06	1.41155	0.497277	7.93909e+06	0.55644	-0.845701	-0.588005
Q15365	Poly(rC)-binding protein 1 OS=Homo sapiens OX=9606 GN=PCBP1 PE=1 SV=2	5	347.68	1.0132e+06	1.26981e+06	614934	0.606921	-0.72042	1.1297e+06	0.889662	-0.168671	4.27116	962668	0.950124	-0.0738116	639766	0.503828	-0.988997	0.0746328
P04075	Isoform 2 of Fructose-bisphosphate aldolase A OS=Homo sapiens OX=9606 GN=ALDOA	5	243.26	463486	444163	268142	0.578533	-0.789528	375346	0.845064	-0.242868	3.25085	353476	0.762647	-0.390913	205585	0.46286	-1.11135	0.351745
P46781	40S ribosomal protein S9 OS=Homo sapiens OX=9606 GN=RPS9 PE=1 SV=3	5	289.06	958744	1.00785e+06	535060	0.558084	-0.841445	769434	0.76344	-0.389414	2.1608	916803	0.956254	-0.0645336	1.19026e+06	1.18099	0.239999	-0.268891
P14866	Heterogeneous nuclear ribonucleoprotein L OS=Homo sapiens OX=9606 GN=HNRNPL PE=1 SV=2	5	311.38	604016	865633	332305	0.550159	-0.862081	437031	0.504868	-0.986022	0.874302	647341	1.07173	0.0999397	374432	0.432552	-1.20905	-0.0826594
Q8WXI9	Transcriptional repressor p66-beta OS=Homo sapiens OX=9606 GN=GATAD2B PE=1 SV=1	5	393.53	347670	738588	190423	0.54771	-0.868516	491054	0.664856	-0.588887	1.47484	475703	1.36826	0.452339	437807	0.592763	-0.754474	-0.599543
O60256	Phosphoribosyl pyrophosphate synthase-associated protein 2 OS=Homo sapiens OX=9606 GN=PRPSAP2 PE=1 SV=1	5	1433.46	983227	1.44348e+06	517341	0.526167	-0.926409	1.64733e+06	1.14122	0.190577	-4.86108	2.10179e+06	2.13764	1.09602	1.18291e+06	0.819485	-0.28721	-3.81609
P08621	Isoform 2 of U1 small nuclear ribonucleoprotein 70 kDa OS=Homo sapiens OX=9606 GN=SNRNP70	5	253.12	824811	1.26493e+06	420887	0.510283	-0.970631	632115	0.499722	-1.0008	0.969853	688246	0.834428	-0.261141	453341	0.358392	-1.48039	0.1764
P23528	Cofilin-1 OS=Homo sapiens OX=9606 GN=CFL1 PE=1 SV=3	5	331.83	1.64426e+06	1.06345e+06	748539	0.455243	-1.13529	1.65524e+06	1.55649	0.638292	-1.77864	1.25017e+06	0.760324	-0.395314	1.3571e+06	1.27613	0.35178	-1.12375
P52907	F-actin-capping protein subunit alpha-1 OS=Homo sapiens OX=9606 GN=CAPZA1 PE=1 SV=3	5	440.07	902331	2.20915e+06	407119	0.451186	-1.1482	1.09203e+06	0.49432	-1.01648	1.12959	977373	1.08316	0.115252	543481	0.246014	-2.02319	-0.0569654
P26640	Valine--tRNA ligase OS=Homo sapiens OX=9606 GN=VARS PE=1 SV=4	5	325.44	265251	245919	113597	0.428262	-1.22343	283111	1.15123	0.203181	-6.02138	278619	1.0504	0.0709357	150793	0.61318	-0.705617	-0.10053
Q08554	Isoform 1B of Desmocollin-1 OS=Homo sapiens OX=9606 GN=DSC1	5	261.03	162344	1.51957e+06	64675.8	0.398388	-1.32775	48219.7	0.0317325	-4.9779	0.26673	107003	0.659117	-0.601393	59193.9	0.0389544	-4.68207	0.128446
O14979	Heterogeneous nuclear ribonucleoprotein D-like OS=Homo sapiens OX=9606 GN=HNRNPDL PE=1 SV=3	5	460.65	68834.7	160328	27143.4	0.394328	-1.34253	113648	0.708844	-0.49646	2.70421	238007	3.45767	1.7898	111950	0.698253	-0.518178	-3.45402
O14818	Proteasome subunit alpha type-7 OS=Homo sapiens OX=9606 GN=PSMA7 PE=1 SV=1	5	571.35	381129	628359	123209	0.323274	-1.62917	361552	0.575391	-0.797384	2.04314	702172	1.84235	0.881547	526320	0.837611	-0.255648	-3.44829
P14618	Isoform M1 of Pyruvate kinase PKM OS=Homo sapiens OX=9606 GN=PKM	5	307.15	569945	400833	179712	0.315314	-1.66514	630628	1.57329	0.653786	-2.54691	334194	0.586362	-0.770136	127801	0.318839	-1.6491	0.467004
O43395	U4/U6 small nuclear ribonucleoprotein Prp3 OS=Homo sapiens OX=9606 GN=PRPF3 PE=1 SV=2	5	291.6	350517	1.13033e+06	108677	0.310049	-1.68943	297625	0.263308	-1.92518	0.877548	485217	1.38429	0.469147	360654	0.319069	-1.64806	-0.284667
P51587	Breast cancer type 2 susceptibility protein OS=Homo sapiens OX=9606 GN=BRCA2 PE=1 SV=3	5	291.48	32163.4	57902.9	9078.43	0.282259	-1.82491	12713.7	0.219569	-2.18726	0.834336	24490.2	0.761429	-0.393218	9639.49	0.166477	-2.58661	0.152021
Q13523	Serine/threonine-protein kinase PRP4 homolog OS=Homo sapiens OX=9606 GN=PRPF4B PE=1 SV=3	5	242.24	127877	337862	34360.3	0.268699	-1.89594	148882	0.440658	-1.18227	1.60364	104445	0.816766	-0.292005	69160.6	0.204701	-2.28841	0.127602
P60866	Isoform 2 of 40S ribosomal protein S20 OS=Homo sapiens OX=9606 GN=RPS20	5	335.62	2.21123e+06	1.30793e+06	585270	0.264681	-1.91768	703168	0.537621	-0.895339	2.14184	804397	0.363778	-1.45887	881849	0.674235	-0.568677	2.56538
Q13595	Isoform 3 of Transformer-2 protein homolog alpha OS=Homo sapiens OX=9606 GN=TRA2A	5	242.82	1.273e+06	2.31368e+06	272129	0.21377	-2.22587	376583	0.162763	-2.61915	0.849843	838319	0.65854	-0.602657	810086	0.350128	-1.51404	0.398044
Q13885	Tubulin beta-2A chain OS=Homo sapiens OX=9606 GN=TUBB2A PE=1 SV=1	5	3345.47	4.40967e+07	2.31044e+06	8.58178e+06	0.194613	-2.36132	7.09526e+06	3.07096	1.61869	-1.45879	6.93814e+06	0.157339	-2.66805	1.13071e+07	4.89393	2.29099	-1.16458
P34932	Heat shock 70 kDa protein 4 OS=Homo sapiens OX=9606 GN=HSPA4 PE=1 SV=4	5	311.26	296324	59956.7	40871.1	0.137927	-2.85802	45748.2	0.763021	-0.390204	7.32443	48102	0.162329	-2.62301	22997.7	0.383573	-1.38243	1.89739
Q9NW64	Isoform 2 of Pre-mRNA-splicing factor RBM22 OS=Homo sapiens OX=9606 GN=RBM22	5	208.55	220522	188477	14512.6	0.0658101	-3.92555	72348.9	0.38386	-1.38135	2.84183	66080	0.299652	-1.73864	35335.5	0.187479	-2.4152	0.719874
B4DLN1	cDNA FLJ60124, highly similar to Mitochondrial dicarboxylate carrier OS=Homo sapiens OX=9606 PE=2 SV=1	4	188.83	228059	301331	2.1435e+07	93.9888	6.55442	5.2945e+06	17.5703	4.13507	1.58508	298560	1.30914	0.388616	235250	0.780701	-0.357157	-1.08808
Q8WVB6	Chromosome transmission fidelity protein 18 homolog OS=Homo sapiens OX=9606 GN=CHTF18 PE=1 SV=1	4	4639.97	279157	24973.3	8.47533e+06	30.3604	4.92412	1.54798e+07	619.852	9.27578	0.530858	166416	0.596136	-0.746287	371494	14.8756	3.89488	-0.191607
P43307	Translocon-associated protein subunit alpha OS=Homo sapiens OX=9606 GN=SSR1 PE=1 SV=3	4	242.56	146466	430469	2.38988e+06	16.3169	4.0283	1.33326e+06	3.09724	1.63098	2.46986	307133	2.09695	1.06829	246912	0.573589	-0.801911	-1.33219
O15304	Apoptosis regulatory protein Siva OS=Homo sapiens OX=9606 GN=SIVA1 PE=1 SV=2	4	233.84	184059	407515	2.92012e+06	15.8651	3.98779	5.25966e+06	12.9066	3.69004	1.08069	79823.9	0.433687	-1.20527	31831	0.07811	-3.67835	0.327667
P12236	ADP/ATP translocase 3 OS=Homo sapiens OX=9606 GN=SLC25A6 PE=1 SV=4	4	1343.37	214147	494501	2.66019e+06	12.4223	3.63486	2.83685e+06	5.7368	2.52025	1.44226	202776	0.946902	-0.0787127	320036	0.64719	-0.627739	0.125391
Q14157	Isoform 2 of Ubiquitin-associated protein 2-like OS=Homo sapiens OX=9606 GN=UBAP2L	4	204.56	24254.4	446759	253073	10.4341	3.38324	155788	0.348706	-1.51991	-2.22594	68632.2	2.82968	1.50064	38888.9	0.0870467	-3.52207	-0.426068
O00470	Isoform 2 of Homeobox protein Meis1 OS=Homo sapiens OX=9606 GN=MEIS1	4	229.52	1.40396e+06	811308	1.31535e+07	9.36885	3.22787	557448	0.687097	-0.541413	-5.96194	1.19914e+07	8.54112	3.09443	5.56026e+07	68.5344	6.09876	0.507386
P53985	Monocarboxylate transporter 1 OS=Homo sapiens OX=9606 GN=SLC16A1 PE=1 SV=3	4	363.44	152395	1.18918e+06	910659	5.97566	2.5791	496551	0.417558	-1.25995	-2.04698	204695	1.34319	0.425664	64106	0.0539078	-4.21336	-0.101027
Q02978	Isoform 2 of Mitochondrial 2-oxoglutarate/malate carrier protein OS=Homo sapiens OX=9606 GN=SLC25A11	4	218.54	107816	645421	608163	5.64077	2.49589	374696	0.580545	-0.784521	-3.18142	97603.6	0.905283	-0.143559	95677.9	0.148241	-2.75398	0.0521278
P40424	Isoform PBX1b of Pre-B-cell leukemia transcription factor 1 OS=Homo sapiens OX=9606 GN=PBX1	4	651.54	208489	349086	828837	3.97545	1.99112	205427	0.588469	-0.764961	-2.6029	98901	0.474371	-1.07591	132679	0.380076	-1.39564	0.770911
P68363	Tubulin alpha-1B chain OS=Homo sapiens OX=9606 GN=TUBA1B PE=1 SV=1	4	2608.06	1.55242e+06	3.89237e+06	6.09599e+06	3.92677	1.97334	6.38307e+06	1.6399	0.713604	2.76532	2.47275e+06	1.59284	0.671597	2.12732e+06	0.546538	-0.871607	-0.770528
P01023	Alpha-2-macroglobulin OS=Homo sapiens OX=9606 GN=A2M PE=1 SV=3	4	305.14	348480	860954	1.23929e+06	3.55626	1.83036	157701	0.18317	-2.44875	-0.747469	332234	0.95338	-0.0688774	579654	0.673269	-0.570746	0.12068
P29401	Isoform 2 of Transketolase OS=Homo sapiens OX=9606 GN=TKT	4	254	69460.5	228246	199376	2.87035	1.52122	254172	1.11359	0.155216	9.80071	176282	2.53788	1.34362	389005	1.70432	0.769198	1.74678
Q7Z6Z7	Isoform 2 of E3 ubiquitin-protein ligase HUWE1 OS=Homo sapiens OX=9606 GN=HUWE1	4	260.63	77217.9	111405	208563	2.70096	1.43347	247574	2.22229	1.15205	1.24428	264259	3.42225	1.77495	102706	0.921917	-0.117292	-15.1328
O43251	Isoform 6 of RNA binding protein fox-1 homolog 2 OS=Homo sapiens OX=9606 GN=RBFOX2	4	278.09	200563	128834	456710	2.27714	1.18722	526454	4.08631	2.0308	0.58461	173992	0.867517	-0.205036	219929	1.70708	0.771529	-0.265753
P30153	Serine/threonine-protein phosphatase 2A 65 kDa regulatory subunit A alpha isoform OS=Homo sapiens OX=9606 GN=PPP2R1A PE=1 SV=4	4	267.14	70127.7	175079	134503	1.91797	0.939583	231289	1.32106	0.401691	2.33907	571593	8.15076	3.02693	514346	2.93779	1.55473	1.94692
P07355	Isoform 2 of Annexin A2 OS=Homo sapiens OX=9606 GN=ANXA2	4	213.17	101189	873574	182202	1.80061	0.848482	126341	0.144626	-2.78961	-0.304158	108025	1.06755	0.0943057	130777	0.149704	-2.73982	-0.0344204
P0C2W1	F-box/SPRY domain-containing protein 1 OS=Homo sapiens OX=9606 GN=FBXO45 PE=1 SV=1	4	277.06	13150.3	27896.5	23045.6	1.75247	0.80939	39453.2	1.41427	0.500058	1.61859	1.11202e+06	84.562	6.40194	1.18479e+06	42.4709	5.4084	1.1837
P28066	Isoform 2 of Proteasome subunit alpha type-5 OS=Homo sapiens OX=9606 GN=PSMA5	4	299.24	224234	428624	345967	1.54288	0.62563	486706	1.13551	0.183338	3.41243	383312	1.70943	0.773513	336063	0.784052	-0.350979	-2.20387
O14950	Myosin regulatory light chain 12B OS=Homo sapiens OX=9606 GN=MYL12B PE=1 SV=2	4	318.31	308998	547390	471501	1.5259	0.609662	822167	1.50198	0.586862	1.03885	560437	1.81372	0.858955	582224	1.06364	0.0890049	9.65065
P60842	Eukaryotic initiation factor 4A-I OS=Homo sapiens OX=9606 GN=EIF4A1 PE=1 SV=1	4	764	141030	310064	202688	1.43719	0.523255	528184	1.70347	0.768476	0.6809	306425	2.17276	1.11953	251893	0.812391	-0.299754	-3.73483
Q13464	Rho-associated protein kinase 1 OS=Homo sapiens OX=9606 GN=ROCK1 PE=1 SV=1	4	276.33	159869	205010	209628	1.31125	0.390945	136760	0.667092	-0.584042	-0.669378	151419	0.947144	-0.0783437	125927	0.614248	-0.703108	0.111425
Q99496	E3 ubiquitin-protein ligase RING2 OS=Homo sapiens OX=9606 GN=RNF2 PE=1 SV=1	4	283.27	262273	530772	337128	1.28541	0.362225	486836	0.917222	-0.124658	-2.90576	320140	1.22064	0.287636	273987	0.516205	-0.953985	-0.30151
Q99729	Isoform 3 of Heterogeneous nuclear ribonucleoprotein A/B OS=Homo sapiens OX=9606 GN=HNRNPAB	4	297.29	470336	883445	588468	1.25116	0.32327	924252	1.04619	0.0651471	4.96215	942923	2.00478	1.00345	505606	0.572312	-0.805125	-1.24632
Q9UJZ1	Isoform 2 of Stomatin-like protein 2, mitochondrial OS=Homo sapiens OX=9606 GN=STOML2	4	240.65	113604	554451	134015	1.17967	0.238383	295191	0.532402	-0.909411	-0.262129	151041	1.32954	0.410929	93209.4	0.168111	-2.57251	-0.159738
P31946	Isoform Short of 14-3-3 protein beta/alpha OS=Homo sapiens OX=9606 GN=YWHAB	4	538.27	347617	519933	404156	1.16265	0.217411	470522	0.904966	-0.144064	-1.50913	644774	1.85484	0.891294	405576	0.780054	-0.358354	-2.48719
Q16891	Isoform 2 of MICOS complex subunit MIC60 OS=Homo sapiens OX=9606 GN=IMMT	4	267.73	238868	442234	262447	1.09871	0.135813	546437	1.23563	0.305244	0.444932	202474	0.847638	-0.238479	296369	0.670162	-0.577418	0.413009
P46777	60S ribosomal protein L5 OS=Homo sapiens OX=9606 GN=RPL5 PE=1 SV=3	4	394.93	281302	332215	304929	1.08399	0.116356	282120	0.84921	-0.235807	-0.493436	513832	1.82662	0.869177	599487	1.80452	0.851612	1.02063
Q06830	Peroxiredoxin-1 OS=Homo sapiens OX=9606 GN=PRDX1 PE=1 SV=1	4	282.2	692528	764600	737202	1.06451	0.0901882	2.08084e+06	2.72147	1.44439	0.0624404	1.28025e+06	1.84866	0.886479	1.98605e+06	2.59751	1.37713	0.643716
Q9P2E9	Ribosome-binding protein 1 OS=Homo sapiens OX=9606 GN=RRBP1 PE=1 SV=5	4	278.06	269048	400033	281922	1.04785	0.0674317	376113	0.940206	-0.0889505	-0.75808	223107	0.829245	-0.270129	118704	0.296737	-1.75275	0.154118
Q9Y5A9	YTH domain-containing family protein 2 OS=Homo sapiens OX=9606 GN=YTHDF2 PE=1 SV=2	4	233.02	57183.2	143509	58346.6	1.02034	0.0290567	138011	0.961688	-0.0563585	-0.515568	78670.8	1.37577	0.460236	78752.6	0.548763	-0.865745	-0.531607
Q16543	Hsp90 co-chaperone Cdc37 OS=Homo sapiens OX=9606 GN=CDC37 PE=1 SV=1	4	322.98	1.3106e+06	1.04104e+06	1.25411e+06	0.956897	-0.0635647	1.61358e+06	1.54997	0.632241	-0.100539	733966	0.560022	-0.836444	991418	0.952335	-0.0704596	11.8713
P18077	60S ribosomal protein L35a OS=Homo sapiens OX=9606 GN=RPL35A PE=1 SV=2	4	184.33	61927.5	73716.1	57756.5	0.932647	-0.100598	141661	1.92171	0.942391	-0.106747	132428	2.13843	1.09655	160962	2.18353	1.12666	0.973275
P61163	Alpha-centractin OS=Homo sapiens OX=9606 GN=ACTR1A PE=1 SV=1	4	536.94	1.59545e+06	1.56108e+06	1.3685e+06	0.857755	-0.221363	3.01466e+06	1.93114	0.949452	-0.233148	1.6274e+06	1.02003	0.0286078	767465	0.491625	-1.02437	-0.0279272
P05388	60S acidic ribosomal protein P0 OS=Homo sapiens OX=9606 GN=RPLP0 PE=1 SV=1	4	268.78	1.33356e+06	1.31446e+06	1.1059e+06	0.829286	-0.270058	1.68394e+06	1.28109	0.357372	-0.755678	2.12532e+06	1.59371	0.672392	2.43292e+06	1.85089	0.888221	0.75701
Q9BQ70	Transcription factor 25 OS=Homo sapiens OX=9606 GN=TCF25 PE=1 SV=1	4	347.7	200857	308307	163575	0.814387	-0.296213	241219	0.782399	-0.354023	0.836707	173463	0.863613	-0.211543	134453	0.436101	-1.19727	0.176688
Q9BWJ5	Splicing factor 3B subunit 5 OS=Homo sapiens OX=9606 GN=SF3B5 PE=1 SV=1	4	198.4	328647	194096	264493	0.804796	-0.313306	865017	4.45665	2.15596	-0.145321	603595	1.83661	0.877044	481397	2.48021	1.31046	0.669264
P62263	40S ribosomal protein S14 OS=Homo sapiens OX=9606 GN=RPS14 PE=1 SV=3	4	260.68	1.57394e+06	880278	1.22707e+06	0.779613	-0.35917	1.76657e+06	2.00684	1.00492	-0.35741	2.06316e+06	1.31082	0.390473	2.04504e+06	2.32318	1.2161	0.321086
Q14103	Heterogeneous nuclear ribonucleoprotein D0 OS=Homo sapiens OX=9606 GN=HNRNPD PE=1 SV=1	4	316.88	334919	945724	261037	0.779404	-0.359557	571928	0.604752	-0.725584	0.495541	430236	1.2846	0.361317	306864	0.324476	-1.62382	-0.222511
Q99623	Isoform 2 of Prohibitin-2 OS=Homo sapiens OX=9606 GN=PHB2	4	181.13	76716.1	137850	56515.2	0.73668	-0.440889	266039	1.92992	0.948543	-0.464807	101269	1.32005	0.400588	30564.3	0.221722	-2.17318	-0.184333
Q01130	Isoform 2 of Serine/arginine-rich splicing factor 2 OS=Homo sapiens OX=9606 GN=SRSF2	4	316.71	2.06243e+06	293149	1.43315e+06	0.694884	-0.525155	121277	0.413704	-1.27333	0.412427	1.72432e+06	0.836064	-0.258315	2.22455e+06	7.58846	2.92381	-0.088349
G3V5L1	Protein max OS=Homo sapiens OX=9606 GN=MAX PE=1 SV=1	4	324.55	777766	2.73695e+06	537395	0.690947	-0.533353	1.19611e+06	0.437023	-1.19422	0.446613	1.10378e+06	1.41917	0.505046	1.02728e+06	0.375337	-1.41374	-0.357241
P25398	40S ribosomal protein S12 OS=Homo sapiens OX=9606 GN=RPS12 PE=1 SV=3	4	258.63	1.33109e+06	1.45774e+06	893343	0.671139	-0.575316	1.55195e+06	1.06462	0.0903428	-6.36815	1.47143e+06	1.10544	0.144616	1.09843e+06	0.753513	-0.408297	-0.354194
P42167	Isoform Gamma of Lamina-associated polypeptide 2, isoforms beta/gamma OS=Homo sapiens OX=9606 GN=TMPO	4	252.42	843108	1.03578e+06	545172	0.646622	-0.629006	555372	0.536189	-0.899186	0.699528	618097	0.733117	-0.447884	484484	0.467749	-1.09619	0.408581
P55081	Microfibrillar-associated protein 1 OS=Homo sapiens OX=9606 GN=MFAP1 PE=1 SV=2	4	295.71	734052	1.96114e+06	467358	0.636682	-0.651356	586612	0.299117	-1.74122	0.374081	690962	0.941299	-0.0872754	396035	0.201941	-2.30799	0.0378144
Q13242	Serine/arginine-rich splicing factor 9 OS=Homo sapiens OX=9606 GN=SRSF9 PE=1 SV=1	4	224.68	471826	481220	299757	0.635313	-0.65446	478558	0.994468	-0.00800367	81.7701	364246	0.771993	-0.373341	392357	0.815337	-0.294531	1.26758
O15504	Nucleoporin-like protein 2 OS=Homo sapiens OX=9606 GN=NUPL2 PE=1 SV=1	4	325.84	39056.7	33057	23842	0.610446	-0.712064	29709.4	0.898733	-0.154036	4.62272	1.28645e+06	32.938	5.04168	1.08872e+06	32.9347	5.04154	1.00003
P51784	Ubiquitin carboxyl-terminal hydrolase 11 OS=Homo sapiens OX=9606 GN=USP11 PE=1 SV=3	4	268.46	17247	39679.4	9956.83	0.577308	-0.792587	15314.3	0.385952	-1.37351	0.577053	27578.1	1.59901	0.677178	46537.8	1.17285	0.230016	2.94405
P23381	Isoform 2 of Tryptophan--tRNA ligase, cytoplasmic OS=Homo sapiens OX=9606 GN=WARS	4	448.69	841485	995446	476646	0.566434	-0.820021	878066	0.882084	-0.181012	4.5302	685892	0.815097	-0.294956	846231	0.850103	-0.23429	1.25894
P06310	Immunoglobulin kappa variable 2-30 OS=Homo sapiens OX=9606 GN=IGKV2-30 PE=3 SV=2	4	1614.63	1.76462e+06	126304	982260	0.55664	-0.845183	29325.1	0.232179	-2.10669	0.40119	1.01386e+06	0.574548	-0.7995	1.75053e+06	13.8597	3.79282	-0.210793
P62277	40S ribosomal protein S13 OS=Homo sapiens OX=9606 GN=RPS13 PE=1 SV=2	4	360.97	619523	538133	334307	0.539621	-0.889983	744397	1.3833	0.468109	-1.90123	1.02777e+06	1.65898	0.730295	1.3937e+06	2.58988	1.37289	0.531941
P31942	Isoform 2 of Heterogeneous nuclear ribonucleoprotein H3 OS=Homo sapiens OX=9606 GN=HNRNPH3	4	255.22	379438	546934	197494	0.520492	-0.942053	403551	0.737842	-0.438616	2.14778	428984	1.13058	0.17706	251341	0.459544	-1.12172	-0.157847
P60900	Proteasome subunit alpha type-6 OS=Homo sapiens OX=9606 GN=PSMA6 PE=1 SV=1	4	257.67	154909	236001	78109.7	0.50423	-0.987847	318279	1.34863	0.431496	-2.28935	215138	1.3888	0.473841	167007	0.707652	-0.498887	-0.949796
Q9NTJ3	Structural maintenance of chromosomes protein 4 OS=Homo sapiens OX=9606 GN=SMC4 PE=1 SV=2	4	276.99	90003.1	221831	44568.4	0.495187	-1.01396	147730	0.665958	-0.586498	1.72883	101566	1.12847	0.174367	47375.7	0.213567	-2.22724	-0.0782883
Q12904	Isoform 2 of Aminoacyl tRNA synthase complex-interacting multifunctional protein 1 OS=Homo sapiens OX=9606 GN=AIMP1	4	259.96	215096	388323	105342	0.489743	-1.0299	299221	0.770547	-0.376046	2.73877	231356	1.07559	0.105133	142100	0.365933	-1.45035	-0.0724884
Q86VM9	Isoform 2 of Zinc finger CCCH domain-containing protein 18 OS=Homo sapiens OX=9606 GN=ZC3H18	4	268.31	273667	918829	131807	0.481631	-1.054	132241	0.143924	-2.79662	0.376884	442249	1.61601	0.692434	276041	0.300427	-1.73491	-0.399117
Q92620	Pre-mRNA-splicing factor ATP-dependent RNA helicase PRP16 OS=Homo sapiens OX=9606 GN=DHX38 PE=1 SV=2	4	195.36	33203.7	96181.2	15184.1	0.457302	-1.12878	56286.9	0.585218	-0.772955	1.46035	48457.3	1.45939	0.545369	37275.4	0.387554	-1.36753	-0.398798
P19474	E3 ubiquitin-protein ligase TRIM21 OS=Homo sapiens OX=9606 GN=TRIM21 PE=1 SV=1	4	168.09	279564	267498	122288	0.437423	-1.1929	134898	0.504296	-0.987656	1.20781	259532	0.928346	-0.107266	140593	0.525587	-0.927999	0.115588
Q9NXV2	BTB/POZ domain-containing protein KCTD5 OS=Homo sapiens OX=9606 GN=KCTD5 PE=1 SV=1	4	342.98	3.74959e+06	2.53975e+06	1.62566e+06	0.433557	-1.2057	6.55701e+06	2.58175	1.36835	-0.881138	2.43972e+06	0.650663	-0.620018	1.09896e+06	0.432702	-1.20855	0.513025
P40425	Pre-B-cell leukemia transcription factor 2 OS=Homo sapiens OX=9606 GN=PBX2 PE=1 SV=2	4	557.6	74401.3	31347.4	29402.4	0.395186	-1.3394	48453.9	1.5457	0.628265	-2.1319	74917.4	1.00694	0.00997483	16754.2	0.534469	-0.903823	-0.0110363
P04264	Keratin, type II cytoskeletal 1 OS=Homo sapiens OX=9606 GN=KRT1 PE=1 SV=6	4	6098.03	2.82845e+06	7.45409e+06	1.09356e+06	0.38663	-1.37097	1.27236e+06	0.170693	-2.55052	0.537527	1.27946e+06	0.452352	-1.14448	1.19554e+06	0.160387	-2.64037	0.433455
P13647	Keratin, type II cytoskeletal 5 OS=Homo sapiens OX=9606 GN=KRT5 PE=1 SV=3	4	1954.53	1.98662e+06	7.55621e+06	752796	0.378933	-1.39999	2.07125e+06	0.274112	-1.86716	0.749792	1.50045e+06	0.755275	-0.404926	1.59182e+06	0.210664	-2.24699	0.180209
C9J6D1	Nucleosome assembly protein 1-like 4 (Fragment) OS=Homo sapiens OX=9606 GN=NAP1L4 PE=1 SV=1	4	259.99	28124.2	106862	10306	0.366448	-1.44832	63026.1	0.589788	-0.761732	1.90135	227458	8.08764	3.01572	196417	1.83804	0.878166	3.43411
Q02413	Desmoglein-1 OS=Homo sapiens OX=9606 GN=DSG1 PE=1 SV=2	4	503.3	98055	2.6645e+06	34127.8	0.348047	-1.52264	68539.9	0.0257233	-5.28078	0.288337	49422.1	0.504025	-0.988434	41360.7	0.0155229	-6.00946	0.16448
Q9HCS7	Pre-mRNA-splicing factor SYF1 OS=Homo sapiens OX=9606 GN=XAB2 PE=1 SV=2	4	223.68	70457.9	140864	22078	0.313351	-1.67415	7435.87	0.0527877	-4.24365	0.394506	50547.6	0.717417	-0.479117	35717.2	0.253558	-1.97961	0.242026
O75369	Isoform 2 of Filamin-B OS=Homo sapiens OX=9606 GN=FLNB	4	565.89	257510	323122	70584.7	0.274104	-1.8672	160571	0.496936	-1.00887	1.85079	191675	0.744341	-0.425965	186166	0.576147	-0.795491	0.535475
P60891	Ribose-phosphate pyrophosphokinase 1 OS=Homo sapiens OX=9606 GN=PRPS1 PE=1 SV=2	4	873.15	2.2901e+06	1.51953e+06	591353	0.258222	-1.95332	2.20507e+06	1.45115	0.537201	-3.6361	2.12264e+06	0.926876	-0.109551	1.28722e+06	0.847121	-0.23936	0.457685
O95071	Isoform 2 of E3 ubiquitin-protein ligase UBR5 OS=Homo sapiens OX=9606 GN=UBR5	4	201.95	306040	163917	74729.2	0.244181	-2.03398	122691	0.748495	-0.417936	4.86672	388726	1.27018	0.345031	176665	1.07777	0.108054	3.19312
Q96S15	Isoform 2 of GATOR complex protein WDR24 OS=Homo sapiens OX=9606 GN=WDR24	4	250.28	204482	123250	41786.9	0.204355	-2.29085	26938.5	0.218568	-2.19385	1.04422	565674	2.76637	1.468	85284.8	0.691965	-0.531228	-2.7634
Q09161	Nuclear cap-binding protein subunit 1 OS=Homo sapiens OX=9606 GN=NCBP1 PE=1 SV=1	4	213.67	128323	254058	24124.6	0.188	-2.4112	51657.5	0.20333	-2.29811	1.04921	83740.5	0.652578	-0.615779	67251.8	0.264711	-1.91751	0.321134
Q13162	Peroxiredoxin-4 OS=Homo sapiens OX=9606 GN=PRDX4 PE=1 SV=1	4	273.35	118446	179419	19881.2	0.16785	-2.57476	95668	0.53321	-0.907224	2.83806	73818.5	0.623223	-0.682179	83097.3	0.463146	-1.11046	0.614321
O43719	HIV Tat-specific factor 1 OS=Homo sapiens OX=9606 GN=HTATSF1 PE=1 SV=1	4	441.87	382084	449075	57996.8	0.151791	-2.71985	295763	0.658605	-0.602514	4.51416	208314	0.545204	-0.875132	271395	0.604342	-0.726563	1.20448
Q13247	Isoform SRP55-3 of Serine/arginine-rich splicing factor 6 OS=Homo sapiens OX=9606 GN=SRSF6	4	376.46	234827	354497	34637	0.1475	-2.76121	36000.6	0.101554	-3.29968	0.836811	119845	0.510354	-0.970431	121504	0.342751	-1.54477	0.628205
O43660	Isoform 2 of Pleiotropic regulator 1 OS=Homo sapiens OX=9606 GN=PLRG1	4	242.48	437146	344685	49655.3	0.11359	-3.13809	46510.8	0.134937	-2.88964	1.08598	150753	0.344858	-1.53593	160677	0.466155	-1.10112	1.39488
Q96EE3	Isoform B of Nucleoporin SEH1 OS=Homo sapiens OX=9606 GN=SEH1L	4	352.91	52938.8	37230.2	5536.68	0.104586	-3.25723	4827.14	0.129657	-2.94723	1.10518	679414	12.8339	3.68189	396954	10.6621	3.41443	1.07833
Q8N5Z5	Isoform 2 of BTB/POZ domain-containing protein KCTD17 OS=Homo sapiens OX=9606 GN=KCTD17	4	285.74	298927	372145	21832	0.0730346	-3.77528	319329	0.858076	-0.220823	17.0964	271188	0.907204	-0.140501	190081	0.510771	-0.969253	0.144958
Q13362	Isoform 4 of Serine/threonine-protein phosphatase 2A 56 kDa regulatory subunit gamma isoform OS=Homo sapiens OX=9606 GN=PPP2R5C	3	144.86	2839.73	64884.6	955648	336.528	8.39458	1.38621e+06	21.3642	4.41713	1.90046	248409	87.4764	6.45082	108935	1.6789	0.747515	8.62969
Q9BXW9	Isoform 1 of Fanconi anemia group D2 protein OS=Homo sapiens OX=9606 GN=FANCD2	3	165.54	288.049	2159.19	20381.3	70.7563	6.14479	26268.2	12.1658	3.60476	1.70463	2097.16	7.28055	2.86405	0	0	#NUM!	#NUM!
Q9BZK7	F-box-like/WD repeat-containing protein TBL1XR1 OS=Homo sapiens OX=9606 GN=TBL1XR1 PE=1 SV=1	3	150.92	14392	5533.86	312859	21.7385	4.44218	160078	28.9271	4.85435	0.915092	51084	3.54948	1.82761	31001.1	5.60207	2.48596	0.735172
O00505	Importin subunit alpha-4 OS=Homo sapiens OX=9606 GN=KPNA3 PE=1 SV=2	3	188.7	2853.05	26342.9	56458.4	19.7888	4.30661	251873	9.5613	3.25721	1.32218	2811.44	0.985414	-0.0211974	27785.2	1.05475	0.0768993	-0.275652
O75937	DnaJ homolog subfamily C member 8 OS=Homo sapiens OX=9606 GN=DNAJC8 PE=1 SV=2	3	235.21	165426	250347	2.58152e+06	15.6052	3.96396	396346	1.58319	0.662832	5.98034	234002	1.41454	0.50033	184724	0.737872	-0.438558	-1.14085
P40939	Trifunctional enzyme subunit alpha, mitochondrial OS=Homo sapiens OX=9606 GN=HADHA PE=1 SV=2	3	154.89	4994.1	28733.7	72078.8	14.4328	3.85128	187822	6.53666	2.70855	1.4219	23068.9	4.61922	2.20765	860.197	0.0299369	-5.06193	-0.436128
Q9NRF9	DNA polymerase epsilon subunit 3 OS=Homo sapiens OX=9606 GN=POLE3 PE=1 SV=1	3	223.28	407094	334357	4.91286e+06	12.0681	3.59313	1.02637e+07	30.6969	4.94002	0.727351	411059	1.00974	0.0139852	793539	2.37333	1.24691	0.0112159
Q9NVI1	Isoform 1 of Fanconi anemia group I protein OS=Homo sapiens OX=9606 GN=FANCI	3	234.5	2789.24	46270.2	30353.2	10.8823	3.44391	82590.9	1.78497	0.835899	4.12001	2600.69	0.932404	-0.100973	8496.16	0.18362	-2.4452	0.0412944
Q9UIG0	Isoform 2 of Tyrosine-protein kinase BAZ1B OS=Homo sapiens OX=9606 GN=BAZ1B	3	267.45	19335.9	134609	209669	10.8435	3.43876	458280	3.40454	1.76746	1.9456	31470.4	1.62756	0.702715	80998.4	0.601732	-0.732806	-0.958937
P02671	Isoform 2 of Fibrinogen alpha chain OS=Homo sapiens OX=9606 GN=FGA	3	180.53	272868	4.0391e+06	2.95336e+06	10.8234	3.43608	567569	0.140519	-2.83117	-1.21366	931270	3.4129	1.771	1.61825e+06	0.400646	-1.3196	-1.34207
P04792	Heat shock protein beta-1 OS=Homo sapiens OX=9606 GN=HSPB1 PE=1 SV=2	3	265.18	427636	2.07774e+06	2.96791e+06	6.94027	2.79499	718792	0.345949	-1.53137	-1.82516	1.02137e+06	2.38841	1.25605	1.51449e+06	0.728911	-0.456185	-2.75338
Q86UA1	Pre-mRNA-processing factor 39 OS=Homo sapiens OX=9606 GN=PRPF39 PE=1 SV=3	3	263.1	63249.7	657338	388148	6.13675	2.61748	296093	0.450443	-1.15058	-2.27491	87706	1.38666	0.471616	75032.5	0.114146	-3.13105	-0.150626
P54727	Isoform 2 of UV excision repair protein RAD23 homolog B OS=Homo sapiens OX=9606 GN=RAD23B	3	212.14	4162.55	0.332251	23749	5.7054	2.51233	18249.4	54926.4	15.7452	0.159561	44902.7	10.7873	3.43126	12973.6	39047.6	15.2529	0.224957
Q15773	Myeloid leukemia factor 2 OS=Homo sapiens OX=9606 GN=MLF2 PE=1 SV=1	3	188.73	32805.3	45956.9	180939	5.51556	2.46351	45304.4	0.985802	-0.0206306	-119.41	23869.7	0.727618	-0.458746	26536.5	0.577421	-0.792306	0.579001
Q9Y241	HIG1 domain family member 1A, mitochondrial OS=Homo sapiens OX=9606 GN=HIGD1A PE=1 SV=1	3	158.96	146727	106228	776781	5.29407	2.40438	1.06531e+06	10.0285	3.32604	0.722895	85022.4	0.579462	-0.787215	49856.3	0.469334	-1.09131	0.721347
P13010	X-ray repair cross-complementing protein 5 OS=Homo sapiens OX=9606 GN=XRCC5 PE=1 SV=3	3	165.33	103685	136670	473899	4.57058	2.19238	316339	2.31462	1.21077	1.81073	280829	2.70849	1.43749	170147	1.24494	0.316081	4.54785
O60884	DnaJ homolog subfamily A member 2 OS=Homo sapiens OX=9606 GN=DNAJA2 PE=1 SV=1	3	178.95	117514	194546	427752	3.64002	1.86395	883649	4.54211	2.18336	0.853704	170257	1.44882	0.534882	151737	0.779957	-0.358533	-1.49186
O00560	Isoform 2 of Syntenin-1 OS=Homo sapiens OX=9606 GN=SDCBP	3	207.82	69090.5	167787	246181	3.56317	1.83316	57047	0.339996	-1.55641	-1.17782	66469.2	0.962061	-0.0558004	95752.2	0.570677	-0.809255	0.0689529
P20248	Cyclin-A2 OS=Homo sapiens OX=9606 GN=CCNA2 PE=1 SV=2	3	172.07	180471	38707.3	629053	3.48562	1.80142	1.15161e+06	29.7517	4.8949	0.368019	36047.6	0.199742	-2.32379	30176.6	0.77961	-0.359175	6.4698
F5H4R6	Nucleosome assembly protein 1-like 1 OS=Homo sapiens OX=9606 GN=NAP1L1 PE=1 SV=1	3	250.15	87449.5	236265	300552	3.43687	1.78109	349774	1.48043	0.566019	3.1467	899489	10.2858	3.36258	897033	3.79673	1.92476	1.74702
P01834	Immunoglobulin kappa constant OS=Homo sapiens OX=9606 GN=IGKC PE=1 SV=2	3	258.64	4.86777e+06	3.24191e+06	1.66584e+07	3.42218	1.77492	789948	0.243667	-2.03702	-0.871331	7.16174e+06	1.47126	0.557049	1.18188e+07	3.64563	1.86617	0.298499
Q6P4A7	Sideroflexin-4 OS=Homo sapiens OX=9606 GN=SFXN4 PE=1 SV=1	3	165.14	45801.5	11653.3	155515	3.39542	1.76359	194146	16.6601	4.05833	0.434561	33117.1	0.723056	-0.46782	31971.4	2.74354	1.45604	-0.321296
Q13409	Isoform 2B of Cytoplasmic dynein 1 intermediate chain 2 OS=Homo sapiens OX=9606 GN=DYNC1I2	3	207.8	429867	943610	1.41864e+06	3.30018	1.72254	1.53007e+06	1.62151	0.697336	2.47018	760076	1.76817	0.822254	260878	0.276468	-1.85482	-0.443307
Q9Y2Z0	Isoform 2 of Protein SGT1 homolog OS=Homo sapiens OX=9606 GN=SUGT1	3	228.51	80972.2	128909	267180	3.29966	1.72232	313499	2.43194	1.28211	1.34335	123192	1.52141	0.605406	105214	0.816186	-0.29303	-2.06602
Q9UBQ5	Isoform 2 of Eukaryotic translation initiation factor 3 subunit K OS=Homo sapiens OX=9606 GN=EIF3K	3	279.21	67702.4	83536.3	177113	2.61606	1.38739	317161	3.79669	1.92474	0.72082	121869	1.80007	0.848055	103665	1.24095	0.311448	2.72295
O43592	Exportin-T OS=Homo sapiens OX=9606 GN=XPOT PE=1 SV=2	3	165.55	8499.32	5746.54	20724.4	2.43836	1.28591	38467.2	6.69398	2.74286	0.468819	2830.73	0.333053	-1.58618	5767.14	1.00358	0.00516105	-307.336
Q92878	Isoform 2 of DNA repair protein RAD50 OS=Homo sapiens OX=9606 GN=RAD50	3	140.14	7071.77	17604.3	16278.2	2.30185	1.2028	92476.1	5.25305	2.39316	0.502598	5484.58	0.77556	-0.36669	12046.1	0.684272	-0.547358	0.669927
P27635	60S ribosomal protein L10 OS=Homo sapiens OX=9606 GN=RPL10 PE=1 SV=4	3	181.5	55974.5	183926	126676	2.2631	1.1783	168641	0.916899	-0.125166	-9.41391	250927	4.48288	2.16442	343894	1.86975	0.902842	2.39735
Q13148	TAR DNA-binding protein 43 OS=Homo sapiens OX=9606 GN=TARDBP PE=1 SV=1	3	259.73	49181.2	169330	110348	2.24371	1.16589	209529	1.2374	0.307317	3.79376	108081	2.19762	1.13594	88004.3	0.519721	-0.94419	-1.20308
P49327	Fatty acid synthase OS=Homo sapiens OX=9606 GN=FASN PE=1 SV=3	3	240.76	128294	201665	275237	2.14536	1.10122	218213	1.08206	0.113778	9.6787	618104	4.81786	2.26839	1.2022e+06	5.96141	2.57565	0.880706
O75940	Survival of motor neuron-related-splicing factor 30 OS=Homo sapiens OX=9606 GN=SMNDC1 PE=1 SV=1	3	263.97	2.47735e+06	1.94294e+06	4.32635e+06	1.74636	0.804351	1.19745e+06	0.616308	-0.698277	-1.15191	3.09359e+06	1.24875	0.32048	3.31924e+06	1.70836	0.772608	0.414803
A0A2R8	40S ribosomal protein S24 OS=Homo sapiens OX=9606 GN=RPS24 PE=1 SV=1	3	350.76	650192	1.82809e+06	1.13321e+06	1.74289	0.801481	1.27679e+06	0.698427	-0.517819	-1.5478	1.69961e+06	2.61402	1.38627	2.31105e+06	1.26419	0.33821	4.09883
P49720	Proteasome subunit beta type-3 OS=Homo sapiens OX=9606 GN=PSMB3 PE=1 SV=2	3	221.89	208252	1.31185e+06	337357	1.61995	0.695945	625253	0.476619	-1.06909	-0.650969	340784	1.6364	0.710524	230846	0.17597	-2.5066	-0.283462
Q8N4Q1	Isoform 2 of Mitochondrial intermembrane space import and assembly protein 40 OS=Homo sapiens OX=9606 GN=CHCHD4	3	206.79	119630	134023	173187	1.44769	0.533754	205758	1.53524	0.618463	0.863032	24331.1	0.203387	-2.2977	38862.2	0.289965	-1.78605	1.28647
P63104	14-3-3 protein zeta/delta OS=Homo sapiens OX=9606 GN=YWHAZ PE=1 SV=1	3	418.03	240207	818470	339932	1.41516	0.500964	382837	0.467747	-1.0962	-0.457001	513598	2.13814	1.09636	312930	0.382335	-1.38709	-0.790402
P11940	Isoform 2 of Polyadenylate-binding protein 1 OS=Homo sapiens OX=9606 GN=PABPC1	3	112.36	157260	192073	216782	1.37849	0.463091	285767	1.48781	0.573186	0.807925	143762	0.914169	-0.129467	118894	0.619005	-0.691976	0.187098
P61962	DDB1- and CUL4-associated factor 7 OS=Homo sapiens OX=9606 GN=DCAF7 PE=1 SV=1	3	178.32	257104	120941	345964	1.34562	0.428269	1.76811e+06	14.6196	3.86984	0.110669	71260.4	0.277166	-1.85118	16195.9	0.133916	-2.9006	0.638205
Q6UN15	Isoform 5 of Pre-mRNA 3'-end-processing factor FIP1 OS=Homo sapiens OX=9606 GN=FIP1L1	3	249.06	172411	275266	228222	1.32371	0.404585	133714	0.485764	-1.04167	-0.388399	338670	1.96432	0.974029	66610.3	0.241985	-2.04701	-0.47583
O43172	Isoform 2 of U4/U6 small nuclear ribonucleoprotein Prp4 OS=Homo sapiens OX=9606 GN=PRPF4	3	255.42	456107	506922	600955	1.31757	0.397884	114827	0.226517	-2.14231	-0.185727	240271	0.526786	-0.924711	235026	0.463633	-1.10894	0.833867
P63173	60S ribosomal protein L38 OS=Homo sapiens OX=9606 GN=RPL38 PE=1 SV=2	3	212.38	150900	91005.5	198387	1.31469	0.394722	243186	2.67222	1.41804	0.278358	303476	2.0111	1.00798	421553	4.63218	2.21169	0.455753
Q13547	Histone deacetylase 1 OS=Homo sapiens OX=9606 GN=HDAC1 PE=1 SV=1	3	479.37	311116	881257	387652	1.246	0.317309	957703	1.08675	0.120015	2.6439	659878	2.121	1.08475	668725	0.758831	-0.398149	-2.72447
P31327	Isoform 3 of Carbamoyl-phosphate synthase [ammonia], mitochondrial OS=Homo sapiens OX=9606 GN=CPS1	3	157.57	357071	90644.3	420466	1.17754	0.235777	488776	5.39224	2.43088	0.0969923	624183	1.74806	0.805756	69757.1	0.769569	-0.377877	-2.13233
Q13405	39S ribosomal protein L49, mitochondrial OS=Homo sapiens OX=9606 GN=MRPL49 PE=1 SV=1	3	171.17	58430.3	304868	68109.5	1.16565	0.22114	65207.9	0.213889	-2.22506	-0.0993859	115683	1.97984	0.985387	101041	0.331425	-1.59324	-0.618478
P16403	Histone H1.2 OS=Homo sapiens OX=9606 GN=HIST1H1C PE=1 SV=2	3	513.53	298576	297182	335719	1.1244	0.169152	347755	1.17017	0.226722	0.746076	484218	1.62176	0.697557	497519	1.67412	0.743404	0.938328
P06899	Histone H2B type 1-J OS=Homo sapiens OX=9606 GN=HIST1H2BJ PE=1 SV=3	3	562.68	1.71061e+06	2.51307e+06	1.9145e+06	1.11919	0.162458	2.77286e+06	1.10338	0.141925	1.14467	2.34454e+06	1.37058	0.454789	2.86266e+06	1.13911	0.187908	2.42028
O43852	Isoform 2 of Calumenin OS=Homo sapiens OX=9606 GN=CALU	3	159.11	4959.88	101776	5445.67	1.09794	0.134803	29339.8	0.288279	-1.79446	-0.0751218	17498.1	3.52794	1.81882	49687.1	0.488202	-1.03445	-1.75825
P30050	60S ribosomal protein L12 OS=Homo sapiens OX=9606 GN=RPL12 PE=1 SV=1	3	210.87	403471	209731	433556	1.07457	0.103753	574700	2.74018	1.45427	0.0713437	613610	1.52083	0.604855	768305	3.66329	1.87314	0.32291
P20700	Lamin-B1 OS=Homo sapiens OX=9606 GN=LMNB1 PE=1 SV=2	3	115.12	62554.1	444021	63193.2	1.01022	0.0146629	126842	0.285667	-1.80759	-0.00811181	132665	2.1208	1.08461	64321.6	0.144862	-2.78725	-0.389132
Q86W42	Isoform 3 of THO complex subunit 6 homolog OS=Homo sapiens OX=9606 GN=THOC6	3	114.84	55136.7	269332	54164.2	0.982361	-0.0256751	115077	0.42727	-1.22678	0.0209289	126015	2.2855	1.19251	78210.4	0.290387	-1.78395	-0.668467
O00487	26S proteasome non-ATPase regulatory subunit 14 OS=Homo sapiens OX=9606 GN=PSMD14 PE=1 SV=1	3	237.49	65109.1	82750.6	63474.3	0.974891	-0.036687	189057	2.28466	1.19198	-0.0307783	106201	1.63113	0.705873	69240	0.836732	-0.257163	-2.74485
P40429	60S ribosomal protein L13a OS=Homo sapiens OX=9606 GN=RPL13A PE=1 SV=2	3	133.69	52751.4	334182	50859.2	0.964128	-0.0527031	123516	0.369607	-1.43594	0.0367029	275518	5.22295	2.38486	524642	1.56993	0.650698	3.66509
P62906	60S ribosomal protein L10a OS=Homo sapiens OX=9606 GN=RPL10A PE=1 SV=2	3	190.91	148624	106791	137887	0.927754	-0.108186	246031	2.30386	1.20405	-0.0898513	605027	4.07084	2.02533	409457	3.83419	1.93892	1.04456
Q5JUX0	Spindlin-3 OS=Homo sapiens OX=9606 GN=SPIN3 PE=1 SV=1	3	517.84	43042.1	252118	39543.7	0.91872	-0.122303	164539	0.652627	-0.61567	0.19865	83899.9	1.94925	0.96292	47125.8	0.18692	-2.41951	-0.397982
Q9Y3F4	Isoform 2 of Serine-threonine kinase receptor-associated protein OS=Homo sapiens OX=9606 GN=STRAP	3	125.17	22992.5	53752.2	21059.8	0.91594	-0.126675	29316.8	0.545406	-0.874596	0.144838	32077.3	1.39512	0.480387	29224.3	0.543686	-0.879155	-0.54642
P25205	Isoform 2 of DNA replication licensing factor MCM3 OS=Homo sapiens OX=9606 GN=MCM3	3	174.1	47218.7	89625.4	41913.9	0.887655	-0.17193	134302	1.49848	0.583499	-0.294653	47935.1	1.01517	0.0217259	16001.1	0.178533	-2.48574	-0.00874023
P00338	Isoform 3 of L-lactate dehydrogenase A chain OS=Homo sapiens OX=9606 GN=LDHA	3	206.66	2.23906e+06	1.18575e+06	1.94742e+06	0.869751	-0.201326	1.4776e+06	1.24613	0.317459	-0.63418	1.78895e+06	0.798972	-0.323783	496566	0.418779	-1.25574	0.257843
P28074	Proteasome subunit beta type-5 OS=Homo sapiens OX=9606 GN=PSMB5 PE=1 SV=3	3	226.34	82877.3	337413	69066.8	0.833362	-0.262984	328846	0.974608	-0.0371066	7.08726	162235	1.95753	0.969034	103740	0.307457	-1.70154	-0.569503
P47756	Isoform 2 of F-actin-capping protein subunit beta OS=Homo sapiens OX=9606 GN=CAPZB	3	227.56	214984	588350	177147	0.823999	-0.279285	610426	1.03752	0.0531416	-5.25549	198757	0.92452	-0.113223	265122	0.450619	-1.15002	0.0984531
Q15046	Isoform Mitochondrial of Lysine--tRNA ligase OS=Homo sapiens OX=9606 GN=KARS	3	144.06	31958.8	59148.1	26106.1	0.816869	-0.291823	70751.6	1.19618	0.258431	-1.12921	42670.7	1.33518	0.417036	25042.5	0.423387	-1.23995	-0.336333
Q9HCK1	DBF4-type zinc finger-containing protein 2 OS=Homo sapiens OX=9606 GN=ZDBF2 PE=1 SV=3	3	232.49	47049.8	194881	37591.3	0.798969	-0.323789	107433	0.551277	-0.859151	0.376871	77465.5	1.64646	0.719364	65289.8	0.335024	-1.57766	-0.455968
P35232	Prohibitin OS=Homo sapiens OX=9606 GN=PHB PE=1 SV=1	3	183.04	143683	334914	106657	0.742306	-0.429915	465882	1.39105	0.476175	-0.902851	340241	2.368	1.24367	166072	0.495865	-1.01198	-1.22895
Q70IA6	Isoform 3 of MOB kinase activator 2 OS=Homo sapiens OX=9606 GN=MOB2	3	184.9	283378	701303	209389	0.738901	-0.436546	240495	0.342926	-1.54403	0.282731	279628	0.986767	-0.0192193	226210	0.322557	-1.63238	0.0117738
Q96GM8	Target of EGR1 protein 1 OS=Homo sapiens OX=9606 GN=TOE1 PE=1 SV=1	3	145.76	202613	703201	149639	0.738547	-0.437238	103908	0.147764	-2.75863	0.158498	135396	0.66825	-0.581541	112610	0.160139	-2.6426	0.220064
P62280	40S ribosomal protein S11 OS=Homo sapiens OX=9606 GN=RPS11 PE=1 SV=3	3	175.08	245156	510219	180318	0.735526	-0.443153	307100	0.601898	-0.732409	0.605062	245744	1.0024	0.00345971	436872	0.856244	-0.223906	-0.0154516
Q07021	Complement component 1 Q subcomponent-binding protein, mitochondrial OS=Homo sapiens OX=9606 GN=C1QBP PE=1 SV=1	3	279.78	855255	1.23115e+06	627340	0.733512	-0.447108	1.05278e+06	0.855118	-0.225805	1.98006	988798	1.15614	0.20932	856987	0.696088	-0.522658	-0.400492
P56537	Isoform 2 of Eukaryotic translation initiation factor 6 OS=Homo sapiens OX=9606 GN=EIF6	3	167.4	2.40912e+06	551935	1.68553e+06	0.699643	-0.515309	319512	0.578893	-0.78863	0.653423	2.33926e+06	0.971	-0.0424572	2.96651e+06	5.37474	2.4262	-0.0174995
P26373	Isoform 2 of 60S ribosomal protein L13 OS=Homo sapiens OX=9606 GN=RPL13	3	182.86	107060	374065	74650	0.697276	-0.520199	104316	0.27887	-1.84234	0.282359	337614	3.15352	1.65696	588071	1.57211	0.652701	2.53862
P28072	Proteasome subunit beta type-6 OS=Homo sapiens OX=9606 GN=PSMB6 PE=1 SV=4	3	154.65	140322	227853	91158.6	0.649638	-0.622292	529268	2.32285	1.21589	-0.511798	296309	2.11163	1.07836	275847	1.21063	0.275762	3.91047
Q96DI7	U5 small nuclear ribonucleoprotein 40 kDa protein OS=Homo sapiens OX=9606 GN=SNRNP40 PE=1 SV=1	3	173.79	748324	982770	473289	0.632466	-0.660941	267345	0.272032	-1.87815	0.351911	591871	0.790929	-0.33838	520006	0.529122	-0.918327	0.368474
Q66PJ3	Isoform 2 of ADP-ribosylation factor-like protein 6-interacting protein 4 OS=Homo sapiens OX=9606 GN=ARL6IP4	3	237.74	888604	116785	533419	0.600288	-0.736272	88965.8	0.761792	-0.392531	1.8757	441054	0.496345	-1.01058	732485	6.27209	2.64895	-0.381505
Q9UHI6	Probable ATP-dependent RNA helicase DDX20 OS=Homo sapiens OX=9606 GN=DDX20 PE=1 SV=2	3	210.91	105658	245333	62103.6	0.587779	-0.766655	156432	0.63763	-0.649208	1.18091	175370	1.65979	0.730999	93004.7	0.379096	-1.39937	-0.522379
P55735	Protein SEC13 homolog OS=Homo sapiens OX=9606 GN=SEC13 PE=1 SV=3	3	164.78	262278	177870	147362	0.561857	-0.831725	162971	0.916239	-0.126204	6.59034	540644	2.06134	1.04358	288277	1.62072	0.696631	1.49804
Q14697	Neutral alpha-glucosidase AB OS=Homo sapiens OX=9606 GN=GANAB PE=1 SV=3	3	163.32	32158.2	160840	16897.3	0.525442	-0.928396	64303.8	0.399801	-1.32265	0.701923	66742.6	2.07545	1.05342	24174.7	0.150303	-2.73405	-0.385297
Q9C0C2	182 kDa tankyrase-1-binding protein OS=Homo sapiens OX=9606 GN=TNKS1BP1 PE=1 SV=4	3	155.69	11071	10653.7	5623.86	0.50798	-0.977156	11657.6	1.09423	0.129918	-7.52133	131998	11.9229	3.57566	75029.2	7.04258	2.8161	1.26972
O00422	Isoform 2 of Histone deacetylase complex subunit SAP18 OS=Homo sapiens OX=9606 GN=SAP18	3	167.91	937582	2.49497e+06	468897	0.500113	-0.999675	374434	0.150076	-2.73624	0.365347	901084	0.961072	-0.0572831	1.11372e+06	0.446386	-1.16364	0.0492277
Q9BXP5	Isoform 2 of Serrate RNA effector molecule homolog OS=Homo sapiens OX=9606 GN=SRRT	3	187.41	308630	501193	153765	0.498216	-1.00516	223920	0.446774	-1.16238	0.864737	329119	1.06639	0.092731	204644	0.408313	-1.29225	-0.0717592
P32119	Peroxiredoxin-2 OS=Homo sapiens OX=9606 GN=PRDX2 PE=1 SV=5	3	268.5	314077	745148	156314	0.497694	-1.00667	265579	0.356411	-1.48838	0.676349	322511	1.02685	0.0382314	197175	0.264612	-1.91805	-0.0199324
O95983	Isoform 2 of Methyl-CpG-binding domain protein 3 OS=Homo sapiens OX=9606 GN=MBD3	3	162.35	75208.1	167399	37169.2	0.494218	-1.01678	65856.3	0.393409	-1.3459	0.755466	112741	1.49905	0.584046	70218	0.419465	-1.25338	-0.465978
Q14681	BTB/POZ domain-containing protein KCTD2 OS=Homo sapiens OX=9606 GN=KCTD2 PE=1 SV=3	3	161.29	92971.8	230375	42487.9	0.456998	-1.12974	654294	2.84013	1.50596	-0.750182	171789	1.84775	0.88577	59340.7	0.257583	-1.95689	-0.452641
Q9NZB2	Isoform D of Constitutive coactivator of PPAR-gamma-like protein 1 OS=Homo sapiens OX=9606 GN=FAM120A	3	164.26	49411.9	68510.3	22457.5	0.454497	-1.13766	100604	1.46846	0.554302	-2.05241	54124.2	1.09537	0.131416	19130.5	0.279236	-1.84044	-0.0714045
P54136	Isoform Monomeric of Arginine--tRNA ligase, cytoplasmic OS=Homo sapiens OX=9606 GN=RARS	3	197.34	616312	565674	271280	0.440167	-1.18388	602297	1.06474	0.0905038	-13.081	443577	0.719727	-0.474477	318128	0.562388	-0.830363	0.57141
O95684	Isoform 2 of FGFR1 oncogene partner OS=Homo sapiens OX=9606 GN=FGFR1OP	3	190.44	128454	302016	56503.3	0.439872	-1.18484	204435	0.676902	-0.562981	2.10459	141584	1.10222	0.140411	120679	0.399577	-1.32345	-0.106095
Q8NI27	THO complex subunit 2 OS=Homo sapiens OX=9606 GN=THOC2 PE=1 SV=2	3	150.82	71485.7	286939	30366	0.424785	-1.2352	133377	0.464825	-1.10524	1.11758	88743.4	1.24141	0.311983	100197	0.349192	-1.51791	-0.205535
O75822	Eukaryotic translation initiation factor 3 subunit J OS=Homo sapiens OX=9606 GN=EIF3J PE=1 SV=2	3	206.16	667424	731604	272467	0.408236	-1.29252	401477	0.548763	-0.865746	1.49296	517060	0.77471	-0.368272	610877	0.834983	-0.260181	1.41545
Q15424	Isoform 2 of Scaffold attachment factor B1 OS=Homo sapiens OX=9606 GN=SAFB	3	228.04	185928	255888	74766.7	0.402128	-1.31427	207546	0.811081	-0.302082	4.35072	282977	1.52197	0.605944	284482	1.11174	0.152826	3.96493
P62753	40S ribosomal protein S6 OS=Homo sapiens OX=9606 GN=RPS6 PE=1 SV=1	3	203.57	2.03696e+06	747905	817773	0.401467	-1.31665	942865	1.26067	0.334196	-3.93974	1.58023e+06	0.77578	-0.366281	1.75584e+06	2.34768	1.23124	-0.297491
P29692	Elongation factor 1-delta OS=Homo sapiens OX=9606 GN=EEF1D PE=1 SV=5	3	738.21	774765	1.18032e+06	306285	0.395327	-1.33888	734749	0.622501	-0.683851	1.95786	650847	0.840057	-0.25144	482799	0.409042	-1.28968	0.194964
P01859	Immunoglobulin heavy constant gamma 2 OS=Homo sapiens OX=9606 GN=IGHG2 PE=1 SV=2	3	198	5.29212e+06	1.32663e+06	2.0446e+06	0.386348	-1.37203	233416	0.175946	-2.50679	0.547324	3.90209e+06	0.73734	-0.439598	2.99389e+06	2.25676	1.17425	-0.374364
P06493	Cyclin-dependent kinase 1 OS=Homo sapiens OX=9606 GN=CDK1 PE=1 SV=3	3	326.18	5.95019e+08	9.1181e+06	2.2375e+08	0.376038	-1.41105	3.935e+06	0.43156	-1.21237	1.16388	2.39903e+08	0.403186	-1.31048	3.59646e+08	39.4431	5.3017	-0.247182
P62917	60S ribosomal protein L8 OS=Homo sapiens OX=9606 GN=RPL8 PE=1 SV=2	3	298.92	1.699e+06	688029	636826	0.374824	-1.41571	369319	0.536779	-0.897601	1.57722	608676	0.358255	-1.48094	795247	1.15583	0.208934	-7.08808
Q9BRL6	Isoform 2 of Serine/arginine-rich splicing factor 8 OS=Homo sapiens OX=9606 GN=SRSF8	3	202.02	166916	83740	59354.2	0.355593	-1.4917	6571.04	0.0784695	-3.67172	0.406267	117765	0.705532	-0.503217	94830.3	1.13244	0.179432	-2.8045
Q16576	Histone-binding protein RBBP7 OS=Homo sapiens OX=9606 GN=RBBP7 PE=1 SV=1	3	395.16	158796	303673	54811.2	0.345167	-1.53464	141881	0.467217	-1.09783	1.39787	179337	1.12935	0.175493	104384	0.34374	-1.54061	-0.113912
Q92600	CCR4-NOT transcription complex subunit 9 OS=Homo sapiens OX=9606 GN=CNOT9 PE=1 SV=1	3	141.39	36007.4	48547.6	12394	0.344206	-1.53866	106459	2.19287	1.13282	-1.35825	39582.9	1.0993	0.136585	45008.8	0.927105	-0.109195	-1.25084
A0A075	Immunoglobulin kappa variable 2D-30 OS=Homo sapiens OX=9606 GN=IGKV2D-30 PE=3 SV=1	3	1541.64	2.59775e+06	8022.57	842848	0.324454	-1.62392	40441.1	5.04092	2.33369	-0.695859	1.50727e+06	0.580221	-0.785326	2.54779e+06	317.578	8.31097	-0.0944927
O75152	Zinc finger CCCH domain-containing protein 11A OS=Homo sapiens OX=9606 GN=ZC3H11A PE=1 SV=3	3	281.93	416457	814706	134354	0.322611	-1.63213	283136	0.347531	-1.52479	1.0704	414713	0.995812	-0.00605434	355684	0.436579	-1.19568	0.00506349
P84098	60S ribosomal protein L19 OS=Homo sapiens OX=9606 GN=RPL19 PE=1 SV=1	3	155.87	1.91489e+06	434738	612607	0.319918	-1.64422	516597	1.18829	0.248893	-6.60616	735301	0.383992	-1.38085	1.04445e+06	2.40248	1.26452	-1.09199
Q9H7D7	Isoform 2 of WD repeat-containing protein 26 OS=Homo sapiens OX=9606 GN=WDR26	3	167.41	148388	192393	46366	0.312464	-1.67824	270433	1.40563	0.491217	-3.41649	162431	1.09464	0.130451	171842	0.893185	-0.16297	-0.800461
Q8WXF1	Isoform 2 of Paraspeckle component 1 OS=Homo sapiens OX=9606 GN=PSPC1	3	193.91	609618	364555	163492	0.268187	-1.89869	519119	1.42398	0.509928	-3.72345	315807	0.51804	-0.948864	360056	0.987657	-0.017918	52.9559
Q99714	Isoform 2 of 3-hydroxyacyl-CoA dehydrogenase type-2 OS=Homo sapiens OX=9606 GN=HSD17B10	3	143.25	263927	252190	66494.7	0.251944	-1.98883	82395.7	0.326721	-1.61387	1.23233	122596	0.464509	-1.10622	37675	0.149392	-2.74283	0.403314
P12268	Inosine-5'-monophosphate dehydrogenase 2 OS=Homo sapiens OX=9606 GN=IMPDH2 PE=1 SV=2	3	190.16	12121	98259.2	3017.9	0.248981	-2.00589	63905.5	0.650376	-0.620653	3.2319	14295.8	1.17942	0.238078	2242.53	0.0228226	-5.45339	-0.0436568
Q14980	Isoform 2 of Nuclear mitotic apparatus protein 1 OS=Homo sapiens OX=9606 GN=NUMA1	3	216.08	250070	254360	61469.4	0.245808	-2.02439	199728	0.785217	-0.348837	5.80326	155275	0.620925	-0.687509	86865.7	0.341507	-1.55001	0.44355
Q99436	Proteasome subunit beta type-7 OS=Homo sapiens OX=9606 GN=PSMB7 PE=1 SV=1	3	158.98	6.22461e+06	1.07923e+06	1.31978e+06	0.212026	-2.23769	292052	0.270611	-1.88571	1.18666	3.3265e+06	0.53441	-0.903981	2.13392e+06	1.97726	0.983504	-0.919144
Q9Y6A5	Transforming acidic coiled-coil-containing protein 3 OS=Homo sapiens OX=9606 GN=TACC3 PE=1 SV=1	3	219.25	659008	444343	125791	0.19088	-2.38926	338884	0.762663	-0.390883	6.11247	327414	0.496828	-1.00918	304697	0.685725	-0.544297	1.8541
Q9P015	39S ribosomal protein L15, mitochondrial OS=Homo sapiens OX=9606 GN=MRPL15 PE=1 SV=1	3	140.88	82100.6	180456	13869.3	0.168931	-2.5655	87603.9	0.485459	-1.04258	2.46073	110265	1.34305	0.425514	35633.8	0.197466	-2.34032	-0.181818
Q5BKY9	Protein FAM133B OS=Homo sapiens OX=9606 GN=FAM133B PE=1 SV=1	3	143.63	646200	243190	85573.2	0.132425	-2.91675	48670.5	0.200133	-2.32097	1.2567	206240	0.319159	-1.64765	269429	1.10789	0.14782	-11.1464
Q6PJI9	GATOR complex protein WDR59 OS=Homo sapiens OX=9606 GN=WDR59 PE=1 SV=2	3	212.8	191626	417984	24598	0.128364	-2.96168	36318.4	0.0868895	-3.52468	0.840272	548327	2.86144	1.51674	293398	0.701936	-0.510589	-2.97057
P61326	Protein mago nashi homolog OS=Homo sapiens OX=9606 GN=MAGOH PE=1 SV=1	3	168.12	2.14241e+06	1.94241e+06	241129	0.11255	-3.15136	473385	0.24371	-2.03676	1.54724	717215	0.33477	-1.57876	786695	0.405011	-1.30397	1.21073
Q8NEY8	Isoform 2 of Periphilin-1 OS=Homo sapiens OX=9606 GN=PPHLN1	3	195.28	103405	108386	10781.6	0.104266	-3.26166	24469.4	0.225761	-2.14713	1.51908	62619.8	0.605576	-0.723621	47581.2	0.438997	-1.18772	0.609253
Q6PJP8	DNA cross-link repair 1A protein OS=Homo sapiens OX=9606 GN=DCLRE1A PE=1 SV=3	3	108.19	1.47391e+06	46809.2	61213.8	0.0415315	-4.58965	135516	2.89507	1.5336	-2.99273	20455.8	0.0138786	-6.171	53245.5	1.1375	0.185866	-33.2014
Q6DN90	Isoform 2 of IQ motif and SEC7 domain-containing protein 1 OS=Homo sapiens OX=9606 GN=IQSEC1	2	111.81	1660.69	7610.39	0	0	#NUM!	1067.24	0.140234	-2.83409	#NUM!	945.805	0.569527	-0.812165	1.26045	0.000165622	-12.5598	0.0646637
P05089	Isoform 2 of Arginase-1 OS=Homo sapiens OX=9606 GN=ARG1	2	85.01	0	80805.7	0	#DIV/0!	#DIV/0!	0	0	#NUM!	#DIV/0!	1173.84	#DIV/0!	#DIV/0!	0	0	#NUM!	#DIV/0!
Q8IUR7	Isoform 2 of Armadillo repeat-containing protein 8 OS=Homo sapiens OX=9606 GN=ARMC8	2	113.76	0	38114.4	5463.91	#DIV/0!	#DIV/0!	28996.4	0.760775	-0.394458	#DIV/0!	27163.6	#DIV/0!	#DIV/0!	17915.6	0.47005	-1.08912	#DIV/0!
P14625	Endoplasmin OS=Homo sapiens OX=9606 GN=HSP90B1 PE=1 SV=1	2	350.97	0	81854.5	336.666	#DIV/0!	#DIV/0!	296.815	0.00362613	-8.10735	#DIV/0!	713.573	#DIV/0!	#DIV/0!	17659.5	0.215743	-2.21261	#DIV/0!
Q6NZ67	Mitotic-spindle organizing protein 2B OS=Homo sapiens OX=9606 GN=MZT2B PE=1 SV=1	2	113.98	0	1063.62	8960.57	#DIV/0!	#DIV/0!	15071.7	14.1702	3.82479	#DIV/0!	0	#DIV/0!	#DIV/0!	0	0	#NUM!	#DIV/0!
Q9BSJ2	Isoform 3 of Gamma-tubulin complex component 2 OS=Homo sapiens OX=9606 GN=TUBGCP2	2	116.88	0	8110.07	1036.88	#DIV/0!	#DIV/0!	22100.2	2.72503	1.44627	#DIV/0!	1808.17	#DIV/0!	#DIV/0!	0	0	#NUM!	#DIV/0!
P35250	Isoform 2 of Replication factor C subunit 2 OS=Homo sapiens OX=9606 GN=RFC2	2	2060.71	55807	66526.2	1.31207e+07	235.108	7.87718	1.55177e+07	233.257	7.86578	1.00145	40320	0.722489	-0.468952	152890	2.2982	1.2005	-0.390629
P11171	Isoform 2 of Protein 4.1 OS=Homo sapiens OX=9606 GN=EPB41	2	92.87	24982.3	232051	4.15098e+06	166.157	7.3764	5.87521e+06	25.3187	4.66213	1.5822	42401.7	1.69727	0.763214	90626.5	0.390546	-1.35644	-0.562661
O14735	Isoform 3 of CDP-diacylglycerol--inositol 3-phosphatidyltransferase OS=Homo sapiens OX=9606 GN=CDIPT	2	112.47	634.53	3833.43	46866.4	73.8601	6.20672	38161.7	9.95496	3.31542	1.87208	111.271	0.175359	-2.51162	3622.34	0.944934	-0.0817144	30.7365
Q9H040	SprT-like domain-containing protein Spartan OS=Homo sapiens OX=9606 GN=SPRTN PE=1 SV=2	2	96.64	2204.72	7192.13	88731.3	40.246	5.33078	112201	15.6005	3.96352	1.34496	605.456	0.274618	-1.8645	202.747	0.0281901	-5.14867	0.362133
P02787	Serotransferrin OS=Homo sapiens OX=9606 GN=TF PE=1 SV=3	2	187.38	62350.8	1.53025e+06	1.0687e+06	17.1401	4.09931	437499	0.2859	-1.80642	-2.2693	239020	3.83347	1.93865	562399	0.36752	-1.44411	-1.34246
P62310	U6 snRNA-associated Sm-like protein LSm3 OS=Homo sapiens OX=9606 GN=LSM3 PE=1 SV=2	2	130.21	390340	1.3582e+06	6.26022e+06	16.0378	4.00341	2.7861e+06	2.05131	1.03655	3.86225	881882	2.25926	1.17585	624312	0.45966	-1.12136	-1.0486
Q7Z4H7	Isoform 3 of HAUS augmin-like complex subunit 6 OS=Homo sapiens OX=9606 GN=HAUS6	2	79.72	136367	34676.4	2.07346e+06	15.205	3.92647	3.29336e+06	94.9741	6.56946	0.597685	90336.9	0.662453	-0.59411	9993.38	0.28819	-1.79491	0.330997
Q92804	Isoform Short of TATA-binding protein-associated factor 2N OS=Homo sapiens OX=9606 GN=TAF15	2	259.65	56916	1.96442e+06	736571	12.9414	3.69392	595090	0.302935	-1.72292	-2.14399	679993	11.9473	3.57861	34374.9	0.0174988	-5.8366	-0.613133
P51571	Translocon-associated protein subunit delta OS=Homo sapiens OX=9606 GN=SSR4 PE=1 SV=1	2	116.24	138813	125849	1.31151e+06	9.44802	3.24001	1.54838e+06	12.3034	3.62099	0.894787	136046	0.980066	-0.0290497	136615	1.08554	0.118414	-0.245324
Q96TA2	Isoform 2 of ATP-dependent zinc metalloprotease YME1L1 OS=Homo sapiens OX=9606 GN=YME1L1	2	97.5	3307.97	15459.9	27370.3	8.27404	3.04859	94281.5	6.09846	2.60844	1.16874	3641.75	1.1009	0.138684	3427.71	0.221716	-2.17321	-0.0638151
P12235	ADP/ATP translocase 1 OS=Homo sapiens OX=9606 GN=SLC25A4 PE=1 SV=4	2	1005.29	34709.2	17268.1	287081	8.27102	3.04806	223635	12.9508	3.69497	0.824924	27480.2	0.791725	-0.336928	15817.6	0.916001	-0.126579	2.6618
P01019	Angiotensinogen OS=Homo sapiens OX=9606 GN=AGT PE=1 SV=1	2	143.4	167782	1.49665e+06	1.32133e+06	7.87528	2.97733	125618	0.0839324	-3.57463	-0.832906	414275	2.46912	1.304	467235	0.312187	-1.67952	-0.776411
A0A087	Centromere-associated protein E OS=Homo sapiens OX=9606 GN=CENPE PE=1 SV=1	2	55.98	5312.54	67947.1	36598.7	6.88912	2.78432	6691.65	0.0984831	-3.34398	-0.832636	28240.4	5.3158	2.41029	21463.8	0.31589	-1.6625	-1.44979
Q9NVI7	Isoform 2 of ATPase family AAA domain-containing protein 3A OS=Homo sapiens OX=9606 GN=ATAD3A	2	742.8	55237.9	69790	354209	6.41244	2.68087	208821	2.99213	1.58117	1.6955	48397.6	0.876167	-0.190721	77904.4	1.11627	0.158683	-1.2019
P69905	Hemoglobin subunit alpha OS=Homo sapiens OX=9606 GN=HBA1 PE=1 SV=2	2	108.9	18079.3	3454.35	108237	5.9868	2.58179	17483.4	5.06128	2.3395	1.10356	235053	13.0012	3.70057	496205	143.646	7.16638	0.51638
P07148	Fatty acid-binding protein, liver OS=Homo sapiens OX=9606 GN=FABP1 PE=1 SV=1	2	175.99	106479	649362	633257	5.94724	2.57222	111466	0.171655	-2.54242	-1.01172	221125	2.0767	1.05429	101223	0.155881	-2.68149	-0.393174
O75477	Erlin-1 OS=Homo sapiens OX=9606 GN=ERLIN1 PE=1 SV=1	2	314.14	1766.64	38127.5	10425.3	5.9012	2.56101	21681	0.568645	-0.814399	-3.14466	38281.2	21.6689	4.43755	24372.1	0.639227	-0.645599	-6.87355
P02675	Fibrinogen beta chain OS=Homo sapiens OX=9606 GN=FGB PE=1 SV=2	2	121.91	95075	626424	545184	5.73425	2.51961	94934.2	0.151549	-2.72214	-0.925597	235480	2.47678	1.30846	327526	0.522849	-0.935532	-1.39863
Q14974	Importin subunit beta-1 OS=Homo sapiens OX=9606 GN=KPNB1 PE=1 SV=2	2	127.65	17117.2	44468.1	97455.7	5.69344	2.5093	165047	3.71157	1.89203	1.32625	33681.1	1.96768	0.976496	17113.9	0.384857	-1.3776	-0.708836
Q7L5Y9	Isoform 2 of E3 ubiquitin-protein transferase MAEA OS=Homo sapiens OX=9606 GN=MAEA	2	94	27490.8	291130	140605	5.11462	2.35463	15222.9	0.0522891	-4.25734	-0.553074	29726.7	1.08133	0.112811	11332.7	0.0389267	-4.6831	-0.024089
Q9P035	Isoform 2 of Very-long-chain (3R)-3-hydroxyacyl-CoA dehydratase 3 OS=Homo sapiens OX=9606 GN=HACD3	2	138.02	97552.7	78053.2	479681	4.91715	2.29782	593176	7.59964	2.92593	0.78533	135373	1.38769	0.472682	117806	1.5093	0.593881	0.79592
Q1KMD3	Heterogeneous nuclear ribonucleoprotein U-like protein 2 OS=Homo sapiens OX=9606 GN=HNRNPUL2 PE=1 SV=1	2	133.45	19714.4	38815.3	90168	4.57371	2.19337	168518	4.34154	2.11821	1.03548	80616.4	4.08922	2.03182	88074.1	2.26905	1.18209	1.71884
P05783	Keratin, type I cytoskeletal 18 OS=Homo sapiens OX=9606 GN=KRT18 PE=1 SV=2	2	275.34	69886.9	536568	305559	4.37219	2.12836	287471	0.535759	-0.900343	-2.36394	360251	5.15477	2.36591	223510	0.416555	-1.26342	-1.87262
Q05639	Elongation factor 1-alpha 2 OS=Homo sapiens OX=9606 GN=EEF1A2 PE=1 SV=1	2	701.48	76577.2	97001.6	332483	4.3418	2.11829	577216	5.95058	2.57303	0.823269	130225	1.70057	0.766022	152339	1.57048	0.651201	1.17632
O60264	SWI/SNF-related matrix-associated actin-dependent regulator of chromatin subfamily A member 5 OS=Homo sapiens OX=9606 GN=SMARCA5 PE=1 SV=1	2	257.76	20167.9	57772.8	84533.7	4.1915	2.06746	180670	3.12724	1.64489	1.2569	29657.3	1.47052	0.556325	15452	0.267461	-1.9026	-0.292403
Q9Y520	Isoform 2 of Protein PRRC2C OS=Homo sapiens OX=9606 GN=PRRC2C	2	140.29	20653.9	83217.4	85764.1	4.15244	2.05396	63189.7	0.759332	-0.397197	-5.17114	55189.9	2.67213	1.41799	4050.28	0.048671	-4.36079	-0.325168
Q08378	Isoform 2 of Golgin subfamily A member 3 OS=Homo sapiens OX=9606 GN=GOLGA3	2	119.55	39879.5	1.6123e+06	163180	4.09182	2.03274	119977	0.0744133	-3.7483	-0.542311	84809	2.12663	1.08857	48561	0.0301191	-5.05318	-0.215423
P02647	Apolipoprotein A-I OS=Homo sapiens OX=9606 GN=APOA1 PE=1 SV=1	2	77.09	115799	793114	438052	3.78287	1.91948	123055	0.155154	-2.68822	-0.714033	227586	1.96536	0.974791	510265	0.64337	-0.636279	-1.53202
Q9UQE7	Structural maintenance of chromosomes protein 3 OS=Homo sapiens OX=9606 GN=SMC3 PE=1 SV=2	2	111.78	13813.7	95552.3	49922.2	3.61397	1.85358	89269.4	0.934247	-0.0981244	-18.8902	73338.4	5.30912	2.40847	58568.3	0.612945	-0.706169	-3.41061
Q9BYX7	Putative beta-actin-like protein 3 OS=Homo sapiens OX=9606 GN=POTEKP PE=5 SV=1	2	1122.49	9.32355e+06	2.48967e+06	3.283e+07	3.52119	1.81606	1.82464e+06	0.732883	-0.448345	-4.0506	2.70017e+07	2.89607	1.5341	5.31585e+07	21.3516	4.41628	0.347374
Q8N5N7	39S ribosomal protein L50, mitochondrial OS=Homo sapiens OX=9606 GN=MRPL50 PE=1 SV=2	2	146.23	15630.9	179115	50380.7	3.22314	1.68847	14383.6	0.0803035	-3.63839	-0.46407	15837.7	1.01323	0.0189552	66904.8	0.373529	-1.42071	-0.0133421
Q5XKP0	MICOS complex subunit MIC13 OS=Homo sapiens OX=9606 GN=MICOS13 PE=1 SV=1	2	108.85	148213	236125	465455	3.14045	1.65097	823710	3.48846	1.80259	0.915889	166463	1.12314	0.167533	100090	0.423887	-1.23825	-0.135299
Q9NZR1	Tropomodulin-2 OS=Homo sapiens OX=9606 GN=TMOD2 PE=1 SV=1	2	104.81	4432.06	83577.3	13715.8	3.09468	1.62979	34450.6	0.4122	-1.27858	-1.27469	57107.4	12.8851	3.68763	55759.4	0.66716	-0.583896	-6.31555
Q15007	Pre-mRNA-splicing regulator WTAP OS=Homo sapiens OX=9606 GN=WTAP PE=1 SV=2	2	119.51	44381.9	193080	115051	2.59231	1.37424	80746	0.418199	-1.25774	-1.09263	48975.2	1.1035	0.142083	48962.8	0.253588	-1.97944	-0.0717791
Q562R1	Beta-actin-like protein 2 OS=Homo sapiens OX=9606 GN=ACTBL2 PE=1 SV=2	2	1268.61	73753.4	669201	190627	2.58466	1.36997	165522	0.247343	-2.01542	-0.679747	212947	2.88729	1.52972	242961	0.363061	-1.46172	-1.04652
P08697	Isoform 2 of Alpha-2-antiplasmin OS=Homo sapiens OX=9606 GN=SERPINF2	2	143.58	43931	245209	109155	2.4847	1.31307	89162.1	0.363617	-1.45951	-0.899667	83610.8	1.90323	0.92845	251085	1.02396	0.0341609	27.1787
P36873	Isoform 2 of Serine/threonine-protein phosphatase PP1-gamma catalytic subunit OS=Homo sapiens OX=9606 GN=PPP1CC	2	186.67	22131.8	371036	54418.4	2.45883	1.29797	56276.5	0.151674	-2.72096	-0.477029	81039	3.66166	1.8725	93234.4	0.251281	-1.99263	-0.939713
P35453	Homeobox protein Hox-D13 OS=Homo sapiens OX=9606 GN=HOXD13 PE=1 SV=3	2	176.98	11429.2	15166.3	27137.6	2.3744	1.24756	33824.3	2.23023	1.15719	1.0781	17513.3	1.53232	0.615719	2970.42	0.195856	-2.35213	-0.261771
P25789	Proteasome subunit alpha type-4 OS=Homo sapiens OX=9606 GN=PSMA4 PE=1 SV=1	2	96.91	115356	260743	259852	2.25261	1.1716	639720	2.45345	1.29481	0.904841	149980	1.30015	0.378677	87117.3	0.334111	-1.5816	-0.239427
P42766	60S ribosomal protein L35 OS=Homo sapiens OX=9606 GN=RPL35 PE=1 SV=2	2	118.34	172821	332763	347652	2.01163	1.00836	310288	0.932459	-0.100888	-9.99489	315501	1.82559	0.868365	572328	1.71993	0.782349	1.10995
P05155	Isoform 2 of Plasma protease C1 inhibitor OS=Homo sapiens OX=9606 GN=SERPING1	2	123.64	30766.8	34532.5	54320.6	1.76556	0.820124	27955.7	0.809549	-0.30481	-2.69061	34990.9	1.13729	0.185606	61073.5	1.76858	0.822591	0.225636
Q02952	Isoform 2 of A-kinase anchor protein 12 OS=Homo sapiens OX=9606 GN=AKAP12	2	110.54	48418.8	101150	82856.5	1.71125	0.775047	162787	1.60936	0.686487	1.12901	112828	2.33025	1.22048	44650.2	0.441425	-1.17976	-1.03452
Q8WWI1	Isoform 2 of LIM domain only protein 7 OS=Homo sapiens OX=9606 GN=LMO7	2	91.15	26246.9	78052.7	44043.9	1.67806	0.746796	6770.67	0.0867448	-3.52708	-0.211732	40449	1.5411	0.623958	36589.9	0.468785	-1.093	-0.570866
O00268	Transcription initiation factor TFIID subunit 4 OS=Homo sapiens OX=9606 GN=TAF4 PE=1 SV=2	2	126.68	16239.4	137038	26429.3	1.62748	0.702638	70064.6	0.511278	-0.967821	-0.726001	15347.9	0.945105	-0.0814541	7463.43	0.0544624	-4.1986	0.0194003
P62854	40S ribosomal protein S26 OS=Homo sapiens OX=9606 GN=RPS26 PE=1 SV=3	2	250.15	79239.4	146187	123527	1.5589	0.640533	209679	1.43433	0.520372	1.23091	246416	3.10977	1.63681	295081	2.01852	1.0133	1.61533
P46776	60S ribosomal protein L27a OS=Homo sapiens OX=9606 GN=RPL27A PE=1 SV=2	2	91.86	129195	167126	199364	1.54313	0.625855	261847	1.56676	0.647784	0.966147	266822	2.06526	1.04632	334470	2.0013	1.00094	1.04534
Q08945	FACT complex subunit SSRP1 OS=Homo sapiens OX=9606 GN=SSRP1 PE=1 SV=1	2	286.05	96691.5	180656	147907	1.52968	0.613229	57053.1	0.31581	-1.66287	-0.368778	189227	1.95702	0.968658	175491	0.971409	-0.0418488	-23.1466
P04844	Isoform 2 of Dolichyl-diphosphooligosaccharide--protein glycosyltransferase subunit 2 OS=Homo sapiens OX=9606 GN=RPN2	2	127.78	23914.4	46233.3	36560.5	1.52881	0.612406	76462.3	1.65384	0.725817	0.843746	15960.3	0.667391	-0.583397	30486.1	0.659398	-0.600779	0.971067
Q14186	Transcription factor Dp-1 OS=Homo sapiens OX=9606 GN=TFDP1 PE=1 SV=1	2	131.82	65659.1	94370.7	98942.6	1.50691	0.591596	160407	1.69975	0.765325	0.772999	112878	1.71916	0.781703	88281.7	0.935478	-0.0962251	-8.12369
Q06587	E3 ubiquitin-protein ligase RING1 OS=Homo sapiens OX=9606 GN=RING1 PE=1 SV=2	2	201.18	159119	377396	236488	1.48624	0.571663	218976	0.580229	-0.785305	-0.72795	284851	1.79018	0.840107	186782	0.494924	-1.01472	-0.82792
O43491	Isoform 3 of Band 4.1-like protein 2 OS=Homo sapiens OX=9606 GN=EPB41L2	2	146.5	82096.2	240219	121966	1.48564	0.571088	105655	0.439828	-1.18499	-0.481935	97105.2	1.18282	0.242233	52615	0.219029	-2.19081	-0.110568
P0DP23	Calmodulin-1 OS=Homo sapiens OX=9606 GN=CALM1 PE=1 SV=1	2	154.81	104094	41472.7	148058	1.42235	0.508274	123356	2.97439	1.5726	0.323207	177738	1.70748	0.771867	159314	3.84141	1.94163	0.397535
O75494	Isoform 2 of Serine/arginine-rich splicing factor 10 OS=Homo sapiens OX=9606 GN=SRSF10	2	193.21	640619	769291	897809	1.40147	0.486943	370825	0.482034	-1.05279	-0.462525	658403	1.02776	0.0395047	723954	0.941066	-0.0876325	-0.4508
P68400	Isoform 2 of Casein kinase II subunit alpha OS=Homo sapiens OX=9606 GN=CSNK2A1	2	93.11	81809.5	27659	114608	1.40091	0.486362	282419	10.2108	3.35202	0.145095	137607	1.68204	0.750212	259476	9.38126	3.22978	0.232279
P46779	Isoform 2 of 60S ribosomal protein L28 OS=Homo sapiens OX=9606 GN=RPL28	2	124.05	51898	83530.9	69601.4	1.34112	0.423436	200397	2.39907	1.26248	0.335401	172990	3.33327	1.73694	244598	2.92823	1.55003	1.12058
O75367	Isoform 1 of Core histone macro-H2A.1 OS=Homo sapiens OX=9606 GN=H2AFY	2	249.35	42697.1	116482	54227.6	1.27005	0.344888	75277.4	0.64626	-0.629812	-0.547605	215965	5.05808	2.33859	243181	2.08772	1.06193	2.20221
Q9Y5K5	Isoform 2 of Ubiquitin carboxyl-terminal hydrolase isozyme L5 OS=Homo sapiens OX=9606 GN=UCHL5	2	133.57	3766.72	18082.5	4772.67	1.26706	0.341489	40855.7	2.25941	1.17595	0.290395	15089.8	4.00608	2.00219	14501.8	0.801982	-0.318358	-6.28912
P61981	14-3-3 protein gamma OS=Homo sapiens OX=9606 GN=YWHAG PE=1 SV=2	2	369.43	377835	657913	465174	1.23116	0.300014	475243	0.72235	-0.469231	-0.639374	626510	1.65816	0.729582	475484	0.722716	-0.468499	-1.55727
P30048	Isoform 2 of Thioredoxin-dependent peroxide reductase, mitochondrial OS=Homo sapiens OX=9606 GN=PRDX3	2	91.77	15501.1	83362	18892.8	1.2188	0.285463	40121.9	0.481297	-1.055	-0.270581	31855.3	2.05503	1.03916	29403.9	0.352726	-1.50338	-0.691216
P15170	Isoform 2 of Eukaryotic peptide chain release factor GTP-binding subunit ERF3A OS=Homo sapiens OX=9606 GN=GSPT1	2	96.71	76134.6	71388.3	91705.6	1.20452	0.268459	46814.7	0.655776	-0.608726	-0.441018	92218	1.21125	0.276498	90403.6	1.26637	0.340693	0.811573
P61254	60S ribosomal protein L26 OS=Homo sapiens OX=9606 GN=RPL26 PE=1 SV=1	2	169.15	108349	551790	129677	1.19685	0.259236	125135	0.226781	-2.14063	-0.121103	186327	1.7197	0.782156	215192	0.389989	-1.35849	-0.575753
Q96S59	Ran-binding protein 9 OS=Homo sapiens OX=9606 GN=RANBP9 PE=1 SV=1	2	82.67	42389.7	185256	49920.9	1.17767	0.235931	94029.2	0.507563	-0.97834	-0.241154	31944	0.75358	-0.408167	2139.53	0.011549	-6.43609	0.0634184
Q92552	Isoform 2 of 28S ribosomal protein S27, mitochondrial OS=Homo sapiens OX=9606 GN=MRPS27	2	132.48	306307	730874	360204	1.17596	0.23384	443062	0.606209	-0.722113	-0.323827	593655	1.93811	0.95465	402617	0.55087	-0.860215	-1.10978
P62857	40S ribosomal protein S28 OS=Homo sapiens OX=9606 GN=RPS28 PE=1 SV=1	2	130.11	873000	1.42157e+06	1.0061e+06	1.15246	0.204715	1.27473e+06	0.896703	-0.157298	-1.30145	1.37843e+06	1.57896	0.658971	1.60419e+06	1.12846	0.174355	3.77947
P15531	Isoform 2 of Nucleoside diphosphate kinase A OS=Homo sapiens OX=9606 GN=NME1	2	161.17	18011.5	27210.8	20664.7	1.14731	0.198252	95400.5	3.50598	1.80982	0.109542	17305.7	0.960815	-0.0576691	5484.91	0.201571	-2.31064	0.0249581
Q04837	Single-stranded DNA-binding protein, mitochondrial OS=Homo sapiens OX=9606 GN=SSBP1 PE=1 SV=1	2	176.16	120264	274681	136817	1.13764	0.186043	386273	1.40626	0.49186	0.378244	402465	3.34652	1.74266	228450	0.83169	-0.265882	-6.55427
Q58EX7	Isoform 2 of Puratrophin-1 OS=Homo sapiens OX=9606 GN=PLEKHG4	2	77.24	15360.8	58378.5	17091.5	1.11267	0.154025	10602.3	0.181613	-2.46106	-0.0625847	29144	1.8973	0.923948	5752.1	0.0985312	-3.34328	-0.27636
O75400	Isoform 2 of Pre-mRNA-processing factor 40 homolog A OS=Homo sapiens OX=9606 GN=PRPF40A	2	119.87	106420	141996	115817	1.0883	0.122078	34372.7	0.242068	-2.04652	-0.0596514	56703.8	0.532832	-0.908246	38215	0.269127	-1.89364	0.47963
Q9NR30	Isoform 2 of Nucleolar RNA helicase 2 OS=Homo sapiens OX=9606 GN=DDX21	2	348.09	59902.4	229101	64248.4	1.07255	0.101047	49806.6	0.2174	-2.20158	-0.0458977	78660.2	1.31314	0.393021	49447.1	0.215831	-2.21203	-0.177674
P10599	Thioredoxin OS=Homo sapiens OX=9606 GN=TXN PE=1 SV=3	2	86.25	866948	873101	905834	1.04485	0.063302	835656	0.957113	-0.0632392	-1.00099	953445	1.09977	0.137205	733170	0.839731	-0.252001	-0.54446
P31944	Caspase-14 OS=Homo sapiens OX=9606 GN=CASP14 PE=1 SV=2	2	65.17	79761.5	383790	82745	1.0374	0.0529784	55333.9	0.144177	-2.79408	-0.0189609	30309.8	0.380006	-1.39591	14656.5	0.0381887	-4.71071	0.296326
Q13155	Aminoacyl tRNA synthase complex-interacting multifunctional protein 2 OS=Homo sapiens OX=9606 GN=AIMP2 PE=1 SV=2	2	65.97	55095.9	122480	56719.4	1.02947	0.0418983	124338	1.01517	0.0217202	1.929	145409	2.6392	1.4001	183791	1.50058	0.585518	2.39121
Q9BYW2	Isoform 2 of Histone-lysine N-methyltransferase SETD2 OS=Homo sapiens OX=9606 GN=SETD2	2	115.26	33371.9	91043.3	32964.1	0.987778	-0.0177406	43118.3	0.473602	-1.07825	0.0164531	30744.5	0.921269	-0.118306	9252.25	0.101625	-3.29868	0.0358647
O00743	Isoform 2 of Serine/threonine-protein phosphatase 6 catalytic subunit OS=Homo sapiens OX=9606 GN=PPP6C	2	112.31	23934	56522.9	22675.7	0.947424	-0.0779184	42371.9	0.749642	-0.415727	0.187427	41798.5	1.74641	0.804389	16560.1	0.29298	-1.77113	-0.454167
Q9NZ01	Very-long-chain enoyl-CoA reductase OS=Homo sapiens OX=9606 GN=TECR PE=1 SV=1	2	111.12	69426	82101.7	65337.2	0.941106	-0.0875714	129173	1.57333	0.653824	-0.133937	35975.3	0.518183	-0.948468	24663.6	0.300403	-1.73503	0.546658
P60660	Isoform Smooth muscle of Myosin light polypeptide 6 OS=Homo sapiens OX=9606 GN=MYL6	2	131.7	454912	718992	425822	0.936053	-0.0953381	633301	0.880818	-0.183084	0.520734	487207	1.07099	0.0989467	251742	0.350133	-1.51403	-0.0653534
Q9HC38	Isoform 2 of Glyoxalase domain-containing protein 4 OS=Homo sapiens OX=9606 GN=GLOD4	2	79.44	29735.1	93215.4	26533.3	0.892323	-0.164362	14533	0.155907	-2.68124	0.0613008	23189.7	0.779875	-0.358685	18297.1	0.196289	-2.34895	0.1527
Q15517	Corneodesmosin OS=Homo sapiens OX=9606 GN=CDSN PE=1 SV=3	2	147.68	50626.7	832462	44269.8	0.874436	-0.193576	34531.9	0.0414816	-4.59138	0.0421607	35655.3	0.704278	-0.505782	33062.2	0.0397162	-4.65413	0.108674
P83731	60S ribosomal protein L24 OS=Homo sapiens OX=9606 GN=RPL24 PE=1 SV=1	2	172.15	227574	253153	198100	0.870486	-0.200107	295064	1.16555	0.221015	-0.905399	449895	1.97692	0.983253	558823	2.20745	1.14238	0.860706
O15060	Zinc finger and BTB domain-containing protein 39 OS=Homo sapiens OX=9606 GN=ZBTB39 PE=1 SV=1	2	135.29	110745	438516	96167.3	0.868369	-0.203619	116310	0.265235	-1.91466	0.106348	113637	1.02612	0.0371961	92845	0.211725	-2.23973	-0.0166074
Q03393	6-pyruvoyl tetrahydrobiopterin synthase OS=Homo sapiens OX=9606 GN=PTS PE=1 SV=1	2	108.71	109221	199781	88166.8	0.807235	-0.30894	192844	0.965276	-0.0509867	6.05923	91201.7	0.835021	-0.260115	84087.6	0.420899	-1.24846	0.20835
P81605	Isoform 2 of Dermcidin OS=Homo sapiens OX=9606 GN=DCD	2	116.2	236737	663312	182892	0.772555	-0.37229	140630	0.212012	-2.23778	0.166366	97132	0.410295	-1.28527	135186	0.203804	-2.29475	0.560092
P48556	26S proteasome non-ATPase regulatory subunit 8 OS=Homo sapiens OX=9606 GN=PSMD8 PE=1 SV=2	2	163.16	95855.5	268495	73596.4	0.767785	-0.381225	151728	0.565106	-0.823407	0.462985	130005	1.35626	0.439629	99079.8	0.36902	-1.43823	-0.305673
P30044	Isoform Cytoplasmic+peroxisomal of Peroxiredoxin-5, mitochondrial OS=Homo sapiens OX=9606 GN=PRDX5	2	106.29	517016	188772	392333	0.758841	-0.39813	336246	1.78123	0.832873	-0.47802	267048	0.516518	-0.95311	85260.4	0.451658	-1.1467	0.831177
P07195	L-lactate dehydrogenase B chain OS=Homo sapiens OX=9606 GN=LDHB PE=1 SV=2	2	178.2	111970	123403	81898.7	0.731434	-0.4512	223158	1.80837	0.854688	-0.527912	81806.6	0.730613	-0.452822	14289.9	0.115799	-3.11031	0.145587
P22102	Trifunctional purine biosynthetic protein adenosine-3 OS=Homo sapiens OX=9606 GN=GART PE=1 SV=1	2	115.94	9659.9	2534.73	7017.16	0.726422	-0.461121	39994.3	15.7785	3.97989	-0.115863	9495.29	0.98296	-0.024795	45233.5	17.8455	4.15749	-0.00596393
Q9BVP2	Isoform 2 of Guanine nucleotide-binding protein-like 3 OS=Homo sapiens OX=9606 GN=GNL3	2	109.87	13961.1	14902.8	10086.6	0.722483	-0.468965	15881.2	1.06565	0.0917313	-5.11237	26233.5	1.87905	0.910002	33087.4	2.22021	1.1507	0.790827
Q5TEC6	Histone H3 OS=Homo sapiens OX=9606 GN=HIST2H3PS2 PE=1 SV=1	2	268.8	734954	622400	525495	0.715004	-0.483976	324784	0.521825	-0.938362	0.515767	550285	0.748734	-0.417476	641985	1.03147	0.0446957	-9.34039
Q15057	Arf-GAP with coiled-coil, ANK repeat and PH domain-containing protein 2 OS=Homo sapiens OX=9606 GN=ACAP2 PE=1 SV=3	2	105.23	41393.3	36534	28862.2	0.697267	-0.520218	28928.2	0.791815	-0.336765	1.54475	85864.3	2.07435	1.05266	29777.1	0.815052	-0.295035	-3.56791
O14639	Isoform 2 of Actin-binding LIM protein 1 OS=Homo sapiens OX=9606 GN=ABLIM1	2	115.72	54887.2	125158	38091.3	0.693992	-0.527009	16626.3	0.132842	-2.91222	0.180965	29245.3	0.532826	-0.908264	24493.5	0.195701	-2.35328	0.385957
Q9NZT1	Calmodulin-like protein 5 OS=Homo sapiens OX=9606 GN=CALML5 PE=1 SV=2	2	143.14	832087	3.08009e+06	562166	0.67561	-0.565738	634159	0.20589	-2.28006	0.248125	896334	1.07721	0.107302	290612	0.0943518	-3.40581	-0.0315056
O94905	Erlin-2 OS=Homo sapiens OX=9606 GN=ERLIN2 PE=1 SV=1	2	251.45	69916.9	177952	47046.1	0.672887	-0.571565	86639.3	0.48687	-1.03839	0.550432	60721.5	0.868482	-0.203432	39615.9	0.222621	-2.16734	0.0938629
P49756	RNA-binding protein 25 OS=Homo sapiens OX=9606 GN=RBM25 PE=1 SV=3	2	125.9	97877.1	96896.9	62263.9	0.636144	-0.652576	69602.4	0.718314	-0.477313	1.36719	83854.9	0.856737	-0.223075	13905.9	0.143512	-2.80075	0.0796482
Q9NP64	Isoform 2 of Nucleolar protein of 40 kDa OS=Homo sapiens OX=9606 GN=ZCCHC17	2	73.35	170296	17398.1	107582	0.631734	-0.66261	20642.9	1.1865	0.246716	-2.68572	228266	1.34041	0.42267	208621	11.991	3.58388	0.117936
Q16649	Nuclear factor interleukin-3-regulated protein OS=Homo sapiens OX=9606 GN=NFIL3 PE=1 SV=2	2	113.52	63132.1	167888	39584.2	0.627006	-0.673449	29938.4	0.178324	-2.48743	0.270741	57211.1	0.906213	-0.142078	57779.8	0.344157	-1.53886	0.0923266
Q10570	Cleavage and polyadenylation specificity factor subunit 1 OS=Homo sapiens OX=9606 GN=CPSF1 PE=1 SV=2	2	105.06	518507	739581	324846	0.626503	-0.674607	1.17094e+06	1.58325	0.662891	-1.01767	1.06137e+06	2.04698	1.0335	191925	0.259505	-1.94616	-0.531044
P13797	Isoform 2 of Plastin-3 OS=Homo sapiens OX=9606 GN=PLS3	2	98.67	14621.7	41039.6	8991.78	0.61496	-0.701436	41989.4	1.02314	0.0330078	-21.2506	22203.1	1.5185	0.602649	3499.99	0.0852832	-3.55159	-0.169684
Q9P219	Protein Daple OS=Homo sapiens OX=9606 GN=CCDC88C PE=1 SV=3	2	91.68	115130	372776	70780.8	0.61479	-0.701835	131467	0.352671	-1.5036	0.466769	124669	1.08285	0.114834	52021.1	0.13955	-2.84114	-0.0404183
P50914	60S ribosomal protein L14 OS=Homo sapiens OX=9606 GN=RPL14 PE=1 SV=4	2	179.56	318638	273381	193811	0.608248	-0.717268	254422	0.93065	-0.103689	6.91748	370399	1.16245	0.217163	554478	2.02822	1.02022	0.21286
Q9BZJ0	Isoform 2 of Crooked neck-like protein 1 OS=Homo sapiens OX=9606 GN=CRNKL1	2	113.04	53243.6	304435	32121.4	0.603291	-0.729073	53781.4	0.17666	-2.50096	0.291518	34393.7	0.645968	-0.630466	33876.2	0.111275	-3.16779	0.199024
P16989	Isoform 2 of Y-box-binding protein 3 OS=Homo sapiens OX=9606 GN=YBX3	2	189.62	104019	273552	61232.9	0.588672	-0.764465	103196	0.377246	-1.40642	0.543553	143336	1.37798	0.462558	62092.4	0.226986	-2.13932	-0.216217
P98175	Isoform 2 of RNA-binding protein 10 OS=Homo sapiens OX=9606 GN=RBM10	2	7674.66	490470	449776	286360	0.583849	-0.776334	342620	0.761758	-0.392595	1.97744	742859	1.51458	0.598922	707472	1.57294	0.653468	0.916529
P20742	Pregnancy zone protein OS=Homo sapiens OX=9606 GN=PZP PE=1 SV=4	2	200.18	133241	39245.2	74517.6	0.559267	-0.83839	25999.5	0.662487	-0.594035	1.41135	7031.88	0.0527754	-4.24399	3867.82	0.0985551	-3.34293	1.26954
P42285	Exosome RNA helicase MTR4 OS=Homo sapiens OX=9606 GN=MTREX PE=1 SV=3	2	134.61	39733	6695.12	22054.8	0.555075	-0.849245	45227.7	6.75533	2.75603	-0.308141	56503.7	1.42208	0.508006	45513.6	6.79802	2.76512	0.18372
P62851	40S ribosomal protein S25 OS=Homo sapiens OX=9606 GN=RPS25 PE=1 SV=1	2	107.09	463306	794033	247543	0.534296	-0.90429	540674	0.680921	-0.55444	1.631	584242	1.26103	0.334598	547911	0.690035	-0.535258	-0.625117
Q9HC07	Transmembrane protein 165 OS=Homo sapiens OX=9606 GN=TMEM165 PE=1 SV=1	2	141.76	85797.2	10689.6	45469.7	0.529967	-0.916026	233755	21.8675	4.45072	-0.205815	5088.21	0.059305	-4.0757	28043.6	2.62344	1.39146	-2.92908
Q9Y2W2	WW domain-binding protein 11 OS=Homo sapiens OX=9606 GN=WBP11 PE=1 SV=1	2	106.42	51456.7	268455	26920.4	0.523166	-0.934658	23152.5	0.0862437	-3.53544	0.264368	64728.8	1.25793	0.331047	11083.3	0.0412856	-4.59822	-0.0719946
P0C0S5	Histone H2A.Z OS=Homo sapiens OX=9606 GN=H2AFZ PE=1 SV=2	2	303.09	1.12724e+06	831297	580745	0.51519	-0.956822	649262	0.781022	-0.356564	2.68345	692392	0.614235	-0.703138	764456	0.919594	-0.12093	5.81441
P09661	U2 small nuclear ribonucleoprotein A' OS=Homo sapiens OX=9606 GN=SNRPA1 PE=1 SV=2	2	86.26	118557	139090	60144	0.507298	-0.979094	277622	1.996	0.997109	-0.981933	114430	0.965184	-0.0511244	86737	0.623605	-0.681295	0.0750401
Q9BZE1	39S ribosomal protein L37, mitochondrial OS=Homo sapiens OX=9606 GN=MRPL37 PE=1 SV=2	2	141.19	54223.1	236554	27242.9	0.502422	-0.993029	80062.6	0.338454	-1.56297	0.635348	82802.3	1.52707	0.610762	56588.1	0.239219	-2.0636	-0.29597
O75955	Flotillin-1 OS=Homo sapiens OX=9606 GN=FLOT1 PE=1 SV=3	2	114.57	1241.69	9982.73	623.811	0.502388	-0.993127	1708.18	0.171113	-2.54697	0.389924	178.193	0.143508	-2.8008	532.634	0.0533555	-4.22822	0.662406
P09622	Isoform 3 of Dihydrolipoyl dehydrogenase, mitochondrial OS=Homo sapiens OX=9606 GN=DLD	2	153.82	72111.8	158252	36057.6	0.500023	-0.999933	128326	0.8109	-0.302404	3.30662	107474	1.49038	0.575678	70940.2	0.448274	-1.15755	-0.497326
P09496	Isoform Non-brain of Clathrin light chain A OS=Homo sapiens OX=9606 GN=CLTA	2	118.54	361246	568308	177993	0.492719	-1.02116	561233	0.987551	-0.0180723	56.5044	446943	1.23723	0.307108	339898	0.598089	-0.741568	-0.414133
P35611	Isoform 2 of Alpha-adducin OS=Homo sapiens OX=9606 GN=ADD1	2	115.51	37307.5	134405	18147.9	0.486442	-1.03966	106020	0.788809	-0.342252	3.03771	54843	1.47003	0.555844	40345.7	0.300179	-1.7361	-0.320167
P53999	Activated RNA polymerase II transcriptional coactivator p15 OS=Homo sapiens OX=9606 GN=SUB1 PE=1 SV=3	2	108.04	384849	54590.4	179305	0.465909	-1.10188	53990.9	0.989018	-0.0159313	69.1647	188881	0.490791	-1.02682	279447	5.11898	2.35586	-0.435857
Q9BU76	Isoform 3 of Multiple myeloma tumor-associated protein 2 OS=Homo sapiens OX=9606 GN=MMTAG2	2	140.61	330936	145436	141070	0.426276	-1.23014	182315	1.25357	0.326046	-3.77291	180501	0.545424	-0.874549	242017	1.66407	0.73472	-1.19032
Q8N488	RING1 and YY1-binding protein OS=Homo sapiens OX=9606 GN=RYBP PE=1 SV=2	2	141.06	139051	404489	56823.8	0.408655	-1.29104	179614	0.444051	-1.1712	1.10232	191559	1.37762	0.462176	189547	0.468607	-1.09355	-0.422639
Q14677	Isoform 3 of Clathrin interactor 1 OS=Homo sapiens OX=9606 GN=CLINT1	2	131.6	15340.5	50182.9	6267.48	0.408557	-1.29139	30141.6	0.600635	-0.73544	1.75594	7310.13	0.476524	-1.06938	4812.92	0.0959077	-3.38221	0.316178
Q9BWU0	Kanadaptin OS=Homo sapiens OX=9606 GN=SLC4A1AP PE=1 SV=1	2	87.58	105022	79831.2	41226.6	0.392551	-1.34905	27881.5	0.349255	-1.51765	0.888909	25079.9	0.238805	-2.0661	57517.7	0.720492	-0.472946	4.36857
Q13243	Isoform SRP40-4 of Serine/arginine-rich splicing factor 5 OS=Homo sapiens OX=9606 GN=SRSF5	2	167.26	227948	23893.3	87587.4	0.384243	-1.37991	36924.4	1.54539	0.627972	-2.1974	121290	0.532098	-0.910236	154209	6.45406	2.69021	-0.338352
O15143	Actin-related protein 2/3 complex subunit 1B OS=Homo sapiens OX=9606 GN=ARPC1B PE=1 SV=3	2	79.76	34197	121959	12863.6	0.376163	-1.41057	12113.1	0.0993215	-3.33175	0.423373	14939.1	0.436854	-1.19478	8963.31	0.0734946	-3.76622	0.317235
Q92973	Isoform 2 of Transportin-1 OS=Homo sapiens OX=9606 GN=TNPO1	2	123.49	32904.5	6363.64	12198.6	0.370727	-1.43157	1788.55	0.281058	-1.83106	0.781826	11094.8	0.337181	-1.5684	10477.6	1.64648	0.719381	-2.18021
P82979	SAP domain-containing ribonucleoprotein OS=Homo sapiens OX=9606 GN=SARNP PE=1 SV=3	2	146.83	53785.5	104742	19743.1	0.367071	-1.44587	16400.1	0.156576	-2.67506	0.540499	46467	0.863932	-0.211011	83125.9	0.793626	-0.33347	0.632774
Q9ULV4	Isoform 2 of Coronin-1C OS=Homo sapiens OX=9606 GN=CORO1C	2	103.51	176824	512952	63686.7	0.360169	-1.47325	102962	0.200725	-2.31671	0.635926	133368	0.754238	-0.406908	170646	0.332674	-1.58782	0.256269
P06753	Isoform 2 of Tropomyosin alpha-3 chain OS=Homo sapiens OX=9606 GN=TPM3	2	150.51	80452.6	89389.7	27402.9	0.340609	-1.55381	103612	1.1591	0.213005	-7.29472	127475	1.58447	0.664004	71128.3	0.79571	-0.329685	-2.01406
O43447	Peptidyl-prolyl cis-trans isomerase H OS=Homo sapiens OX=9606 GN=PPIH PE=1 SV=1	2	94.46	114052	126412	37032.7	0.3247	-1.62282	77989.7	0.61695	-0.696775	2.32904	93324.4	0.818263	-0.289364	105300	0.832993	-0.263623	1.09764
Q9BYD3	Isoform 2 of 39S ribosomal protein L4, mitochondrial OS=Homo sapiens OX=9606 GN=MRPL4	2	133.16	332306	355819	104709	0.315099	-1.66612	301125	0.846286	-0.240784	6.91959	251386	0.75649	-0.402608	170425	0.478966	-1.06201	0.379101
P04080	Cystatin-B OS=Homo sapiens OX=9606 GN=CSTB PE=1 SV=2	2	124.04	401389	347793	125708	0.313182	-1.67493	301075	0.865671	-0.20811	8.04827	319027	0.794806	-0.331325	207302	0.596049	-0.746496	0.44384
E9PMD7	Serine/threonine-protein phosphatase (Fragment) OS=Homo sapiens OX=9606 GN=PPP1CA PE=1 SV=1	2	175.55	177557	247870	53025.3	0.298638	-1.74353	89126.6	0.35957	-1.47566	1.18153	168926	0.951393	-0.0718871	199620	0.805342	-0.312326	0.230167
Q9UKM9	Isoform 1 of RNA-binding protein Raly OS=Homo sapiens OX=9606 GN=RALY	2	128.91	169849	157331	50480.8	0.297209	-1.75045	150641	0.95748	-0.0626853	27.9244	336002	1.97823	0.984214	257174	1.63461	0.708943	1.38828
Q16186	Proteasomal ubiquitin receptor ADRM1 OS=Homo sapiens OX=9606 GN=ADRM1 PE=1 SV=2	2	156.26	43586.6	144641	12953.9	0.297199	-1.7505	73595.8	0.508815	-0.974786	1.79578	54265.7	1.24501	0.316154	44661.9	0.308776	-1.69537	-0.186481
Q9Y4Y9	U6 snRNA-associated Sm-like protein LSm5 OS=Homo sapiens OX=9606 GN=LSM5 PE=1 SV=3	2	97.91	103949	537267	26929	0.259059	-1.94865	76361.6	0.14213	-2.81472	0.692306	93408.6	0.898598	-0.154253	57405	0.106846	-3.22639	0.0478097
Q5M9Q1	NKAP-like protein OS=Homo sapiens OX=9606 GN=NKAPL PE=2 SV=3	2	110.99	92837.9	38913.1	23283.5	0.250798	-1.9954	9807.51	0.252036	-1.9883	1.00357	35663.7	0.384151	-1.38026	40490.7	1.04054	0.0573351	-24.0735
Q8IXB1	Isoform 2 of DnaJ homolog subfamily C member 10 OS=Homo sapiens OX=9606 GN=DNAJC10	2	103.1	22269.1	38364.1	5425.87	0.24365	-2.03712	6430.37	0.167614	-2.57678	0.790567	11320.6	0.508355	-0.976093	8522.72	0.222153	-2.17037	0.449735
P13861	Isoform 2 of cAMP-dependent protein kinase type II-alpha regulatory subunit OS=Homo sapiens OX=9606 GN=PRKAR2A	2	117.44	66605.6	134993	15914.1	0.238931	-2.06534	107157	0.793798	-0.333156	6.1993	38787.3	0.582344	-0.780057	25625.9	0.189831	-2.39721	0.325402
P33316	Isoform 2 of Deoxyuridine 5'-triphosphate nucleotidohydrolase, mitochondrial OS=Homo sapiens OX=9606 GN=DUT	2	126.25	150647	295822	35105.5	0.233031	-2.10141	304579	1.0296	0.0420865	-49.9306	139788	0.927916	-0.107933	144734	0.489258	-1.03133	0.104654
O00330	Isoform 3 of Pyruvate dehydrogenase protein X component, mitochondrial OS=Homo sapiens OX=9606 GN=PDHX	2	84.8	41730.4	56234.8	9287.57	0.222561	-2.16773	47941.3	0.852521	-0.230193	9.41699	47994.2	1.1501	0.20176	32055.6	0.570031	-0.810887	-0.248813
Q9Y2X9	Isoform 2 of Zinc finger protein 281 OS=Homo sapiens OX=9606 GN=ZNF281	2	117.53	434359	38489.9	91706.4	0.21113	-2.24379	44982.1	1.16868	0.224874	-9.978	127724	0.294051	-1.76586	179045	4.65173	2.21777	-0.796233
Q08170	Serine/arginine-rich splicing factor 4 OS=Homo sapiens OX=9606 GN=SRSF4 PE=1 SV=2	2	290.47	190902	311942	36062.2	0.188904	-2.40427	23745.5	0.0761215	-3.71555	0.647084	113199	0.592968	-0.753974	180861	0.57979	-0.786398	0.958769
Q6VN20	Isoform 3 of Ran-binding protein 10 OS=Homo sapiens OX=9606 GN=RANBP10	2	169.52	114245	362831	19528.8	0.170938	-2.54845	55463.6	0.152863	-2.70969	0.940497	190637	1.66867	0.738702	137577	0.379175	-1.39906	-0.527998
Q99569	Isoform 2 of Plakophilin-4 OS=Homo sapiens OX=9606 GN=PKP4	2	86.49	7199.87	5234.07	959.831	0.133312	-2.90712	0	0	#NUM!	#NUM!	0	0	#NUM!	0	0	#NUM!	#NUM!
P04040	Catalase OS=Homo sapiens OX=9606 GN=CAT PE=1 SV=3	2	101.02	43538.6	218146	5287.05	0.121434	-3.04176	31694.4	0.14529	-2.78299	1.09298	10721.4	0.246251	-2.0218	10274.7	0.0471001	-4.40813	0.458652
P52298	Isoform 3 of Nuclear cap-binding protein subunit 2 OS=Homo sapiens OX=9606 GN=NCBP2	2	100.02	147664	240401	15906.5	0.107721	-3.21463	36283.1	0.150927	-2.72807	1.17835	127725	0.864968	-0.209282	114450	0.476081	-1.07072	0.195459
Q53F19	Nuclear cap-binding protein subunit 3 OS=Homo sapiens OX=9606 GN=NCBP3 PE=1 SV=2	2	104.19	61858.8	81940.9	5307.69	0.0858032	-3.54282	12452.2	0.151966	-2.71818	1.30338	47244.9	0.763753	-0.388822	27212.3	0.332096	-1.59033	0.244492
P42677	40S ribosomal protein S27 OS=Homo sapiens OX=9606 GN=RPS27 PE=1 SV=3	2	245.59	58773.8	22000.5	4603.15	0.0783198	-3.67448	109795	4.99058	2.31921	-1.58437	174396	2.96725	1.56913	251653	11.4385	3.51583	0.446304
P49321	Isoform 3 of Nuclear autoantigenic sperm protein OS=Homo sapiens OX=9606 GN=NASP	2	90.54	23200	80424.6	1639.87	0.0706839	-3.82248	52454	0.652212	-0.616586	6.19942	24838.9	1.07064	0.0984731	10110.8	0.125717	-2.99174	-0.032915
P07339	Cathepsin D OS=Homo sapiens OX=9606 GN=CTSD PE=1 SV=1	2	109.17	34067.1	261513	2365.43	0.0694345	-3.8482	13245.7	0.05065	-4.30329	0.894247	3065.37	0.0899803	-3.47425	5571.09	0.0213033	-5.55278	0.625677
A0A087	Immunoglobulin kappa variable 2-40 OS=Homo sapiens OX=9606 GN=IGKV2-40 PE=1 SV=1	2	1557.28	3.24222e+06	18598.2	215856	0.0665766	-3.90884	12940.8	0.69581	-0.523236	7.47052	921284	0.284152	-1.81526	2.04417e+06	109.912	6.78021	-0.26773
O60508	Pre-mRNA-processing factor 17 OS=Homo sapiens OX=9606 GN=CDC40 PE=1 SV=1	2	109.2	61799	56737.5	3971.03	0.0642571	-3.96	13424.6	0.23661	-2.07942	1.90438	33125.6	0.536021	-0.899638	58628.2	1.03332	0.0472935	-19.0224
Q9ULX3	RNA-binding protein NOB1 OS=Homo sapiens OX=9606 GN=NOB1 PE=1 SV=1	2	135.79	65142.8	157131	4079.99	0.0626315	-3.99697	27696.2	0.176262	-2.50421	1.5961	117455	1.80304	0.850435	99071.9	0.630505	-0.665421	-1.27804
P09012	U1 small nuclear ribonucleoprotein A OS=Homo sapiens OX=9606 GN=SNRPA PE=1 SV=3	2	89.72	127844	37370.1	2764.69	0.0216255	-5.53112	131074	3.50745	1.81042	-3.05515	13813.1	0.108046	-3.21028	112215	3.0028	1.58631	-2.02374
Q9NWU2	Glucose-induced degradation protein 8 homolog OS=Homo sapiens OX=9606 GN=GID8 PE=1 SV=1	2	89.81	1.17897e+06	44142.6	24448.6	0.0207373	-5.59163	121973	2.76316	1.46632	-3.81337	355467	0.301507	-1.72974	280781	6.36076	2.6692	-0.648036
Q13427	Isoform 2 of Peptidyl-prolyl cis-trans isomerase G OS=Homo sapiens OX=9606 GN=PPIG	2	135	121837	64067.8	637.053	0.00522873	-7.57932	7205.76	0.112471	-3.15238	2.40432	104695	0.859303	-0.218761	174353	2.72138	1.44434	-0.151461
P46778	60S ribosomal protein L21 OS=Homo sapiens OX=9606 GN=RPL21 PE=1 SV=2	2	108.27	21084.5	85673.3	60.0483	0.00284798	-8.45585	119799	1.39832	0.483695	-17.4818	81903.4	3.88453	1.95774	287055	3.35057	1.74441	1.12229
O95391	Pre-mRNA-splicing factor SLU7 OS=Homo sapiens OX=9606 GN=SLU7 PE=1 SV=2	1	48.48	46958.7	273.555	0	0	#NUM!	0.336621	0.00123054	-9.66649	#NUM!	329.096	0.0070082	-7.15674	1640.97	5.99868	2.58465	-2.76895
Q8TEM1	Isoform 2 of Nuclear pore membrane glycoprotein 210 OS=Homo sapiens OX=9606 GN=NUP210	1	44.16	2589.5	6383.17	0	0	#NUM!	0	0	#NUM!	#NUM!	252.761	0.0976103	-3.35682	2274.92	0.356394	-1.48846	2.25524
O75190	Isoform C of DnaJ homolog subfamily B member 6 OS=Homo sapiens OX=9606 GN=DNAJB6	1	75.55	43496.2	12856.8	0	0	#NUM!	0	0	#NUM!	#NUM!	4747.31	0.109143	-3.19571	0	0	#NUM!	#NUM!
O95429	Isoform 2 of BAG family molecular chaperone regulator 4 OS=Homo sapiens OX=9606 GN=BAG4	1	72.7	28814.9	6386.58	0	0	#NUM!	0	0	#NUM!	#NUM!	4398.97	0.152663	-2.71158	1.91394	0.000299681	-11.7043	0.231674
O00232	26S proteasome non-ATPase regulatory subunit 12 OS=Homo sapiens OX=9606 GN=PSMD12 PE=1 SV=3	1	196.21	85069.1	68643.2	0	0	#NUM!	0	0	#NUM!	#NUM!	19085.1	0.224348	-2.15619	2091.62	0.0304709	-5.03642	0.428119
P21796	Voltage-dependent anion-selective channel protein 1 OS=Homo sapiens OX=9606 GN=VDAC1 PE=1 SV=2	1	77.74	26550.8	0	0	0	#NUM!	0	#DIV/0!	#DIV/0!	#NUM!	8840.8	0.332976	-1.58651	0	#DIV/0!	#DIV/0!	#DIV/0!
O95881	Thioredoxin domain-containing protein 12 OS=Homo sapiens OX=9606 GN=TXNDC12 PE=1 SV=1	1	45	65802.2	3863.4	0	0	#NUM!	2031.62	0.525865	-0.927236	#NUM!	22190.2	0.337225	-1.56822	0	0	#NUM!	#NUM!
Q9H0D6	Isoform 2 of 5'-3' exoribonuclease 2 OS=Homo sapiens OX=9606 GN=XRN2	1	32.84	4210.7	0	0	0	#NUM!	0	#DIV/0!	#DIV/0!	#NUM!	1837.43	0.436372	-1.19637	5914.51	#DIV/0!	#DIV/0!	#DIV/0!
H0YJX6	Protein arginine N-methyltransferase 5 (Fragment) OS=Homo sapiens OX=9606 GN=PRMT5 PE=1 SV=1	1	4149.08	9035.76	87012.7	0	0	#NUM!	0	0	#NUM!	#NUM!	6578.01	0.727998	-0.457994	23554.1	0.270698	-1.88525	0.242936
O95347	Isoform 2 of Structural maintenance of chromosomes protein 2 OS=Homo sapiens OX=9606 GN=SMC2	1	56.86	12187.7	4422.33	0	0	#NUM!	0	0	#NUM!	#NUM!	8881	0.728683	-0.456636	0	0	#NUM!	#NUM!
O43379	Isoform 4 of WD repeat-containing protein 62 OS=Homo sapiens OX=9606 GN=WDR62	1	75.1	17524	13134.5	0	0	#NUM!	52012.6	3.96	1.9855	#NUM!	20585.1	1.17468	0.23227	23450.9	1.78544	0.836278	0.277742
P51532	Isoform 2 of Transcription activator BRG1 OS=Homo sapiens OX=9606 GN=SMARCA4	1	97.8	10779.7	9955.65	0	0	#NUM!	0	0	#NUM!	#NUM!	13338	1.23732	0.307224	0	0	#NUM!	#NUM!
Q6R954	Polymerase delta interacting protein 46 OS=Homo sapiens OX=9606 GN=POLDIP3 PE=1 SV=1	1	96.62	10134.4	109901	0	0	#NUM!	11324.3	0.103041	-3.27871	#NUM!	15111.5	1.49111	0.576388	14848.7	0.135109	-2.88781	-0.199594
Q86UP2	Isoform 2 of Kinectin OS=Homo sapiens OX=9606 GN=KTN1	1	62.28	11260.5	10426.5	0	0	#NUM!	0	0	#NUM!	#NUM!	17238.7	1.5309	0.614379	11650.9	1.11743	0.160183	3.83549
P06312	Immunoglobulin kappa variable 4-1 OS=Homo sapiens OX=9606 GN=IGKV4-1 PE=1 SV=1	1	50.82	39043.2	0	0	0	#NUM!	208.553	#DIV/0!	#DIV/0!	#NUM!	77923.7	1.99583	0.996992	108174	#DIV/0!	#DIV/0!	#DIV/0!
A6NJ78	Probable methyltransferase-like protein 15 OS=Homo sapiens OX=9606 GN=METTL15 PE=1 SV=1	1	75.47	1695.98	3226.3	0	0	#NUM!	1346.99	0.417503	-1.26014	#NUM!	3703.98	2.18398	1.12696	30558.9	9.47183	3.24364	0.347436
O75175	CCR4-NOT transcription complex subunit 3 OS=Homo sapiens OX=9606 GN=CNOT3 PE=1 SV=1	1	78.52	24001.6	105584	0	0	#NUM!	8122.26	0.0769267	-3.70037	#NUM!	56571.2	2.35697	1.23694	13666.8	0.129439	-2.94965	-0.41935
P01040	Cystatin-A OS=Homo sapiens OX=9606 GN=CSTA PE=1 SV=1	1	34.44	111646	193217	0	0	#NUM!	0	0	#NUM!	#NUM!	381609	3.41802	1.77316	183198	0.948146	-0.0768188	-23.0824
O00170	AH receptor-interacting protein OS=Homo sapiens OX=9606 GN=AIP PE=1 SV=2	1	49.79	1969.45	5116.58	0	0	#NUM!	8013.26	1.56613	0.647207	#NUM!	39011.5	19.8083	4.30803	18675.5	3.64999	1.86789	2.30636
Q6SJ93	Isoform 2 of Protein FAM111B OS=Homo sapiens OX=9606 GN=FAM111B	1	10915.8	197.357	0	0	0	#NUM!	0	#DIV/0!	#DIV/0!	#NUM!	3940.19	19.9648	4.31939	6659.51	#DIV/0!	#DIV/0!	#DIV/0!
Q58FG1	Putative heat shock protein HSP 90-alpha A4 OS=Homo sapiens OX=9606 GN=HSP90AA4P PE=5 SV=1	1	332.76	9735.33	125939	0	0	#NUM!	56850.7	0.451414	-1.14748	#NUM!	697138	71.6091	6.16207	870666	6.91338	2.78939	2.20911
P28370	Isoform 2 of Probable global transcription activator SNF2L1 OS=Homo sapiens OX=9606 GN=SMARCA1	1	137.71	0	3760.98	0	#DIV/0!	#DIV/0!	163200	43.3929	5.43939	#DIV/0!	0	#DIV/0!	#DIV/0!	0	0	#NUM!	#DIV/0!
Q13263	Isoform 2 of Transcription intermediary factor 1-beta OS=Homo sapiens OX=9606 GN=TRIM28	1	927.76	0	107113	54501.4	#DIV/0!	#DIV/0!	207009	1.93261	0.950552	#DIV/0!	58854.4	#DIV/0!	#DIV/0!	16667.3	0.155604	-2.68405	#DIV/0!
G3V277	Tryptophan--tRNA ligase, cytoplasmic (Fragment) OS=Homo sapiens OX=9606 GN=WARS PE=1 SV=1	1	170.09	0	455.33	75993.1	#DIV/0!	#DIV/0!	26409.3	58.0002	5.85799	#DIV/0!	4331.98	#DIV/0!	#DIV/0!	568.258	1.24801	0.319632	#DIV/0!
A6NI28	Rho GTPase-activating protein 42 OS=Homo sapiens OX=9606 GN=ARHGAP42 PE=1 SV=3	1	58.81	0	13352.3	1337.25	#DIV/0!	#DIV/0!	2943.38	0.220439	-2.18155	#DIV/0!	962.243	#DIV/0!	#DIV/0!	0	0	#NUM!	#DIV/0!
Q86W56	Poly(ADP-ribose) glycohydrolase OS=Homo sapiens OX=9606 GN=PARG PE=1 SV=1	1	606.35	0	0	6020.82	#DIV/0!	#DIV/0!	35915.3	#DIV/0!	#DIV/0!	#DIV/0!	335.018	#DIV/0!	#DIV/0!	4812.29	#DIV/0!	#DIV/0!	#DIV/0!
Q16777	Histone H2A type 2-C OS=Homo sapiens OX=9606 GN=HIST2H2AC PE=1 SV=4	1	558.03	0	295207	0	#DIV/0!	#DIV/0!	0	0	#NUM!	#DIV/0!	23904.7	#DIV/0!	#DIV/0!	131542	0.445592	-1.1662	#DIV/0!
Q01650	Large neutral amino acids transporter small subunit 1 OS=Homo sapiens OX=9606 GN=SLC7A5 PE=1 SV=2	1	71.95	0	8528.78	45703.4	#DIV/0!	#DIV/0!	68009.5	7.97412	2.99532	#DIV/0!	350.593	#DIV/0!	#DIV/0!	1799.13	0.210948	-2.24504	#DIV/0!
P00492	Hypoxanthine-guanine phosphoribosyltransferase OS=Homo sapiens OX=9606 GN=HPRT1 PE=1 SV=2	1	64.11	0	116299	13579.2	#DIV/0!	#DIV/0!	62366.3	0.536258	-0.899	#DIV/0!	32166.4	#DIV/0!	#DIV/0!	17792.4	0.152989	-2.7085	#DIV/0!
Q5T749	Keratinocyte proline-rich protein OS=Homo sapiens OX=9606 GN=KPRP PE=1 SV=1	1	26.18	0	40434.6	8030.42	#DIV/0!	#DIV/0!	5617.98	0.13894	-2.84747	#DIV/0!	35653.8	#DIV/0!	#DIV/0!	74246.1	1.8362	0.876724	#DIV/0!
A0A2R8	DNA mismatch repair protein OS=Homo sapiens OX=9606 GN=MSH2 PE=1 SV=1	1	1012.91	0	62820.1	197612	#DIV/0!	#DIV/0!	0	0	#NUM!	#DIV/0!	157743	#DIV/0!	#DIV/0!	41261.7	0.656823	-0.606424	#DIV/0!
Q8TDN6	Ribosome biogenesis protein BRX1 homolog OS=Homo sapiens OX=9606 GN=BRIX1 PE=1 SV=2	1	37.76	0	145387	2651.44	#DIV/0!	#DIV/0!	28276.8	0.194493	-2.36221	#DIV/0!	14150.7	#DIV/0!	#DIV/0!	34760	0.239085	-2.0644	#DIV/0!
O95229	Isoform 2 of ZW10 interactor OS=Homo sapiens OX=9606 GN=ZWINT	1	60.88	394.363	9291.15	0	0	#NUM!	0	0	#NUM!	#NUM!	0	0	#NUM!	1640.06	0.176519	-2.50211	#NUM!
Q32P28	Isoform 2 of Prolyl 3-hydroxylase 1 OS=Homo sapiens OX=9606 GN=P3H1	1	57.14	0	0	0	#DIV/0!	#DIV/0!	0	#DIV/0!	#DIV/0!	#DIV/0!	0	#DIV/0!	#DIV/0!	0	#DIV/0!	#DIV/0!	#DIV/0!
Q8WWC4	m-AAA protease-interacting protein 1, mitochondrial OS=Homo sapiens OX=9606 GN=MAIP1 PE=1 SV=1	1	52.77	0	0	9215.56	#DIV/0!	#DIV/0!	8785.66	#DIV/0!	#DIV/0!	#DIV/0!	0	#DIV/0!	#DIV/0!	0	#DIV/0!	#DIV/0!	#DIV/0!
Q6Y7W6	Isoform 2 of GRB10-interacting GYF protein 2 OS=Homo sapiens OX=9606 GN=GIGYF2	1	53.49	0	4875.9	18673	#DIV/0!	#DIV/0!	10873.3	2.23001	1.15705	#DIV/0!	7410	#DIV/0!	#DIV/0!	0	0	#NUM!	#DIV/0!
Q9P2I0	Cleavage and polyadenylation specificity factor subunit 2 OS=Homo sapiens OX=9606 GN=CPSF2 PE=1 SV=2	1	50.26	0	0	0	#DIV/0!	#DIV/0!	7924.17	#DIV/0!	#DIV/0!	#DIV/0!	9898.12	#DIV/0!	#DIV/0!	10860.9	#DIV/0!	#DIV/0!	#DIV/0!
Q8N5D0	Isoform 4 of WD and tetratricopeptide repeats protein 1 OS=Homo sapiens OX=9606 GN=WDTC1	1	59.61	0	0	7.67111	#DIV/0!	#DIV/0!	325.627	#DIV/0!	#DIV/0!	#DIV/0!	13153.3	#DIV/0!	#DIV/0!	2766.54	#DIV/0!	#DIV/0!	#DIV/0!
Q9C0C7	Isoform 2 of Activating molecule in BECN1-regulated autophagy protein 1 OS=Homo sapiens OX=9606 GN=AMBRA1	1	48.22	0	176.84	0	#DIV/0!	#DIV/0!	0	0	#NUM!	#DIV/0!	0.0654961	#DIV/0!	#DIV/0!	305.892	1.72977	0.790579	#DIV/0!
Q9P2F8	Isoform 2 of Signal-induced proliferation-associated 1-like protein 2 OS=Homo sapiens OX=9606 GN=SIPA1L2	1	56.22	0	2560.24	1033.64	#DIV/0!	#DIV/0!	1690.44	0.660268	-0.598876	#DIV/0!	0	#DIV/0!	#DIV/0!	0	0	#NUM!	#DIV/0!
O95757	Heat shock 70 kDa protein 4L OS=Homo sapiens OX=9606 GN=HSPA4L PE=1 SV=3	1	42.18	0	0	0	#DIV/0!	#DIV/0!	1307.5	#DIV/0!	#DIV/0!	#DIV/0!	0	#DIV/0!	#DIV/0!	0	#DIV/0!	#DIV/0!	#DIV/0!
Q14126	Desmoglein-2 OS=Homo sapiens OX=9606 GN=DSG2 PE=1 SV=2	1	75.22	0	6110.69	0	#DIV/0!	#DIV/0!	0	0	#NUM!	#DIV/0!	3254.92	#DIV/0!	#DIV/0!	4100.22	0.670992	-0.575632	#DIV/0!
Q9BQ04	RNA-binding protein 4B OS=Homo sapiens OX=9606 GN=RBM4B PE=1 SV=1	1	64.46	0	75.9346	0	#DIV/0!	#DIV/0!	0	0	#NUM!	#DIV/0!	0	#DIV/0!	#DIV/0!	679.86	8.95324	3.16241	#DIV/0!
O15260	Isoform 2 of Surfeit locus protein 4 OS=Homo sapiens OX=9606 GN=SURF4	1	30.84	0	3057.84	20527.7	#DIV/0!	#DIV/0!	30139.8	9.85659	3.30109	#DIV/0!	29988.7	#DIV/0!	#DIV/0!	124855	40.8311	5.3516	#DIV/0!
P32242	Homeobox protein OTX1 OS=Homo sapiens OX=9606 GN=OTX1 PE=1 SV=1	1	61.62	0	8131.61	4279.32	#DIV/0!	#DIV/0!	20022.9	2.46235	1.30003	#DIV/0!	27886.6	#DIV/0!	#DIV/0!	28596.4	3.5167	1.81422	#DIV/0!
Q7Z3U7	Isoform 2 of Protein MON2 homolog OS=Homo sapiens OX=9606 GN=MON2	1	26.55	0	4.69407	0	#DIV/0!	#DIV/0!	0	0	#NUM!	#DIV/0!	0	#DIV/0!	#DIV/0!	0	0	#NUM!	#DIV/0!
Q9UBB4	Isoform 2 of Ataxin-10 OS=Homo sapiens OX=9606 GN=ATXN10	1	49.73	0	0	0	#DIV/0!	#DIV/0!	1090.35	#DIV/0!	#DIV/0!	#DIV/0!	0	#DIV/0!	#DIV/0!	0	#DIV/0!	#DIV/0!	#DIV/0!
P53618	Coatomer subunit beta OS=Homo sapiens OX=9606 GN=COPB1 PE=1 SV=3	1	56.28	0	4084.3	8211.56	#DIV/0!	#DIV/0!	3120.03	0.763908	-0.388528	#DIV/0!	21666.4	#DIV/0!	#DIV/0!	12851	3.14645	1.65372	#DIV/0!
Q8N3C0	Activating signal cointegrator 1 complex subunit 3 OS=Homo sapiens OX=9606 GN=ASCC3 PE=1 SV=3	1	47.51	0	1126.62	0	#DIV/0!	#DIV/0!	0	0	#NUM!	#DIV/0!	872.571	#DIV/0!	#DIV/0!	0	0	#NUM!	#DIV/0!
Q9Y6U3	Isoform 3 of Adseverin OS=Homo sapiens OX=9606 GN=SCIN	1	28.8	527.07	0	0	0	#NUM!	310.135	#DIV/0!	#DIV/0!	#NUM!	0	0	#NUM!	280.819	#DIV/0!	#DIV/0!	#NUM!
Q15758	Neutral amino acid transporter B(0) OS=Homo sapiens OX=9606 GN=SLC1A5 PE=1 SV=2	1	59.06	0	47978.3	55405	#DIV/0!	#DIV/0!	58966.9	1.22903	0.297523	#DIV/0!	6271.65	#DIV/0!	#DIV/0!	249.743	0.00520533	-7.58579	#DIV/0!
A0A3B3	Gem-associated protein 2 OS=Homo sapiens OX=9606 GN=GEMIN2 PE=1 SV=1	1	56.15	6.67289	2023.8	13472.6	2019.01	10.9794	41436.7	20.4747	4.35577	2.52066	20860.4	3126.14	11.6102	2870.26	1.41825	0.504115	23.0308
Q13557	Isoform Delta 12 of Calcium/calmodulin-dependent protein kinase type II subunit delta OS=Homo sapiens OX=9606 GN=CAMK2D	1	45.37	42.2036	670.522	31237.6	740.165	9.5317	52130	77.7454	6.28069	1.51762	3281.36	77.7507	6.28078	3692.51	5.50692	2.46125	2.55187
P07910	Heterogeneous nuclear ribonucleoproteins C1/C2 OS=Homo sapiens OX=9606 GN=HNRNPC PE=1 SV=4	1	1207.52	93.3843	4805.45	48330.3	517.542	9.01553	95978.3	19.9728	4.31997	2.08694	135086	1446.56	10.4984	268288	55.83	5.80297	1.80915
P00751	Complement factor B OS=Homo sapiens OX=9606 GN=CFB PE=1 SV=2	1	56.85	43.1147	4080.47	16136.2	374.262	8.5479	5887.57	1.44287	0.528938	16.1605	10722	248.686	7.95818	30802.3	7.54872	2.91623	2.72893
E5RHS5	Eukaryotic translation initiation factor 3 subunit E (Fragment) OS=Homo sapiens OX=9606 GN=EIF3E PE=1 SV=1	1	500.09	1482.86	9099.27	431348	290.888	8.18432	577419	63.4577	5.98772	1.36685	63692.8	42.9525	5.42467	348913	38.3451	5.26097	1.03112
P37198	Nuclear pore glycoprotein p62 OS=Homo sapiens OX=9606 GN=NUP62 PE=1 SV=3	1	60.79	150.743	8109.07	31236.4	207.217	7.695	34192	4.21652	2.07605	3.70655	76737.5	509.063	8.9917	0	0	#NUM!	#NUM!
P67870	Casein kinase II subunit beta OS=Homo sapiens OX=9606 GN=CSNK2B PE=1 SV=1	1	46.96	14549.3	41697.6	2.75038e+06	189.039	7.56254	4.00042e+06	95.9391	6.58405	1.14862	26907.5	1.84941	0.887063	67355	1.61532	0.691822	1.28221
Q6AI14	Sodium/hydrogen exchanger 4 OS=Homo sapiens OX=9606 GN=SLC9A4 PE=2 SV=2	1	26.67	175765	288893	1.0993e+07	62.5434	5.96679	3.4239e+07	118.518	6.88896	0.866137	148121	0.842718	-0.246878	102690	0.35546	-1.49224	0.165441
E9PM91	DNA polymerase delta subunit 3 (Fragment) OS=Homo sapiens OX=9606 GN=POLD3 PE=1 SV=1	1	319.56	921.227	10077.6	47824.3	51.9137	5.69804	78407	7.78033	2.95983	1.92512	2169.19	2.35467	1.23553	3266.7	0.324155	-1.62524	-0.76021
P43246	DNA mismatch repair protein Msh2 OS=Homo sapiens OX=9606 GN=MSH2 PE=1 SV=1	1	1110.1	13491.1	5267.06	538597	39.9223	5.31912	399499	75.8486	6.24505	0.851734	8451.35	0.626438	-0.674757	94173.3	17.8797	4.16025	-0.162192
Q9H936	Mitochondrial glutamate carrier 1 OS=Homo sapiens OX=9606 GN=SLC25A22 PE=1 SV=1	1	37.47	9921.19	1528.82	274623	27.6805	4.7908	211536	138.366	7.11234	0.673589	8480.36	0.854772	-0.226388	12513.1	8.18479	3.03295	-0.0746428
Q14566	DNA replication licensing factor MCM6 OS=Homo sapiens OX=9606 GN=MCM6 PE=1 SV=1	1	57.71	2285.8	37309.2	42601.5	18.6375	4.22013	69010.9	1.8497	0.887294	4.75619	7638.89	3.34189	1.74066	37578	1.00721	0.010359	168.034
Q9Y3U8	60S ribosomal protein L36 OS=Homo sapiens OX=9606 GN=RPL36 PE=1 SV=3	1	49.91	47263.3	45143.6	794298	16.8058	4.07089	49962.7	1.10675	0.14633	27.8199	122268	2.58694	1.37125	184068	4.07738	2.02764	0.676278
Q9NP97	Dynein light chain roadblock-type 1 OS=Homo sapiens OX=9606 GN=DYNLRB1 PE=1 SV=3	1	58.24	8394.17	10294.8	135577	16.1513	4.01358	181503	17.6305	4.14	0.969463	31840.6	3.79318	1.92341	14404.5	1.3992	0.484599	3.96907
P61158	Actin-related protein 3 OS=Homo sapiens OX=9606 GN=ACTR3 PE=1 SV=3	1	57.82	5303.7	152842	83038.9	15.6568	3.96872	116143	0.759889	-0.396139	-10.0185	41804.3	7.88211	2.97858	103879	0.679648	-0.55714	-5.3462
Q16637	Isoform SMN-delta5 of Survival motor neuron protein OS=Homo sapiens OX=9606 GN=SMN1	1	55.51	147282	517005	2.30188e+06	15.6291	3.96616	2.30668e+06	4.46162	2.15757	1.83826	252438	1.71397	0.777346	212918	0.411829	-1.27988	-0.607357
Q16718	Isoform 2 of NADH dehydrogenase [ubiquinone] 1 alpha subcomplex subunit 5 OS=Homo sapiens OX=9606 GN=NDUFA5	1	49.55	944.671	791.119	13322.6	14.1029	3.81792	18226	23.0382	4.52596	0.84356	1717.39	1.81798	0.862334	0	0	#NUM!	#NUM!
O95678	Keratin, type II cytoskeletal 75 OS=Homo sapiens OX=9606 GN=KRT75 PE=1 SV=2	1	701.34	2706.71	6378.48	36391.8	13.445	3.749	1331.79	0.208794	-2.25985	-1.65896	0	0	#NUM!	0	0	#NUM!	#NUM!
Q9UNL2	Isoform 2 of Translocon-associated protein subunit gamma OS=Homo sapiens OX=9606 GN=SSR3	1	68.14	30083.7	89600	347736	11.5589	3.53094	398552	4.44812	2.1532	1.63986	36270.4	1.20565	0.269808	53309.3	0.59497	-0.749111	-0.360171
O43264	Isoform 2 of Centromere/kinetochore protein zw10 homolog OS=Homo sapiens OX=9606 GN=ZW10	1	114.72	788.478	2758.71	8258.38	10.4738	3.38872	10015.5	3.63049	1.86016	1.82173	19913.3	25.2554	4.65852	4964.21	1.79946	0.847567	5.49634
Q96K37	Solute carrier family 35 member E1 OS=Homo sapiens OX=9606 GN=SLC35E1 PE=1 SV=2	1	79.45	15194.2	18763.7	157849	10.3888	3.37695	76882.6	4.09742	2.03472	1.65967	22370.7	1.47232	0.558089	5282.11	0.281507	-1.82876	-0.305174
C9JZI1	Replication factor C subunit 4 OS=Homo sapiens OX=9606 GN=RFC4 PE=1 SV=1	1	2011.38	21519.9	43010.3	199140	9.25374	3.21004	119326	2.77435	1.47215	2.18051	132377	6.15136	2.62091	196455	4.56764	2.19145	1.19597
Q99865	Spindlin-2A OS=Homo sapiens OX=9606 GN=SPIN2A PE=1 SV=3	1	184.46	36839.9	147612	340123	9.23247	3.20672	20233.7	0.137073	-2.86698	-1.1185	32355.2	0.878264	-0.187274	26817.9	0.181678	-2.46055	0.0761108
Q8N490	Isoform 2 of Probable hydrolase PNKD OS=Homo sapiens OX=9606 GN=PNKD	1	58.09	8639.44	39527.4	77548.9	8.97616	3.1661	241771	6.11654	2.61272	1.2118	11797.6	1.36555	0.449478	13758.7	0.34808	-1.52251	-0.295222
Q99871	Isoform 2 of HAUS augmin-like complex subunit 7 OS=Homo sapiens OX=9606 GN=HAUS7	1	66.3	3247.35	19166.9	28183.4	8.67887	3.11751	43039.6	2.24552	1.16705	2.67128	11111.6	3.42174	1.77473	1117.01	0.0582783	-4.1009	-0.432766
P22234	Isoform 2 of Multifunctional protein ADE2 OS=Homo sapiens OX=9606 GN=PAICS	1	56.77	6982.53	55558.4	58900.8	8.43545	3.07647	26547.6	0.477832	-1.06542	-2.88755	10780.9	1.54399	0.626661	16679.1	0.300208	-1.73597	-0.360987
Q13015	Protein AF1q OS=Homo sapiens OX=9606 GN=MLLT11 PE=1 SV=1	1	54.91	3619.97	42042.5	24175.9	6.67848	2.73952	49864	1.18604	0.246149	11.1295	14607.2	4.03516	2.01263	15755.3	0.374746	-1.41601	-1.42133
Q9Y6K0	Choline/ethanolaminephosphotransferase 1 OS=Homo sapiens OX=9606 GN=CEPT1 PE=1 SV=1	1	43.7	8286.46	12454.8	54378.2	6.5623	2.7142	23437.8	1.88182	0.912129	2.97568	4762.06	0.57468	-0.79917	1195.84	0.0960138	-3.38061	0.236398
O00483	Cytochrome c oxidase subunit NDUFA4 OS=Homo sapiens OX=9606 GN=NDUFA4 PE=1 SV=1	1	65.63	37656.6	30083.8	216846	5.75853	2.5257	325758	10.8284	3.43675	0.73491	52521.5	1.39475	0.480007	31157.1	1.03568	0.0505784	9.49037
O43237	Isoform 2 of Cytoplasmic dynein 1 light intermediate chain 2 OS=Homo sapiens OX=9606 GN=DYNC1LI2	1	45.6	1908.34	11272.9	10890.7	5.7069	2.51271	13586.4	1.20523	0.269305	9.33035	698.838	0.366201	-1.44929	583.765	0.051785	-4.27132	0.339307
P27824	Isoform 2 of Calnexin OS=Homo sapiens OX=9606 GN=CANX	1	57.67	2194.69	11377.9	11812.5	5.38231	2.42822	9625.89	0.846014	-0.241246	-10.0653	6505.05	2.96399	1.56754	2816.81	0.247568	-2.0141	-0.778283
P68371	Tubulin beta-4B chain OS=Homo sapiens OX=9606 GN=TUBB4B PE=1 SV=1	1	3787.62	297593	793416	1.59627e+06	5.36395	2.4233	1.97149e+06	2.48481	1.31314	1.84543	306832	1.03105	0.0441088	284305	0.35833	-1.48064	-0.0297904
P62910	60S ribosomal protein L32 OS=Homo sapiens OX=9606 GN=RPL32 PE=1 SV=2	1	60.06	1276.08	8535.02	6734.09	5.27717	2.39977	35065.8	4.10847	2.0386	1.17716	44375.7	34.7751	5.11998	78935	9.24837	3.2092	1.59541
Q9P0M6	Core histone macro-H2A.2 OS=Homo sapiens OX=9606 GN=H2AFY2 PE=1 SV=3	1	102.56	17974.2	482.87	85407.5	4.75166	2.24843	194787	403.393	8.65604	0.259753	16890.8	0.939725	-0.089689	21454	44.4303	5.47347	-0.0163861
O00629	Importin subunit alpha-3 OS=Homo sapiens OX=9606 GN=KPNA4 PE=1 SV=1	1	80.76	8001.53	18963	35260.2	4.40668	2.13969	93601.9	4.93603	2.30335	0.928949	5893.05	0.73649	-0.441262	22226.5	1.1721	0.229096	-1.9261
Q07666	Isoform 2 of KH domain-containing, RNA-binding, signal transduction-associated protein 1 OS=Homo sapiens OX=9606 GN=KHDRBS1	1	72.52	17666.9	119033	74260.8	4.20339	2.07155	148870	1.25066	0.322695	6.41954	106538	6.03039	2.59225	106207	0.892252	-0.164477	-15.7605
Q9H9B1	Isoform 3 of Histone-lysine N-methyltransferase EHMT1 OS=Homo sapiens OX=9606 GN=EHMT1	1	49.56	16071.8	47338.2	67031.4	4.17076	2.06031	49514.4	1.04597	0.0648419	31.7744	37562	2.33715	1.22475	3455.31	0.0729921	-3.77612	-0.32434
P04350	Tubulin beta-4A chain OS=Homo sapiens OX=9606 GN=TUBB4A PE=1 SV=2	1	2890.03	41860.5	15878.3	171313	4.09248	2.03298	23990.5	1.5109	0.595408	3.41442	6139.56	0.146667	-2.76938	1632.58	0.102819	-3.28182	0.843854
Q8IXM3	39S ribosomal protein L41, mitochondrial OS=Homo sapiens OX=9606 GN=MRPL41 PE=1 SV=1	1	68.57	7949.08	111382	32356.1	4.07042	2.02518	158618	1.42409	0.510039	3.97063	74259.8	9.34194	3.22372	65290.6	0.586186	-0.770569	-4.18356
Q13769	THO complex subunit 5 homolog OS=Homo sapiens OX=9606 GN=THOC5 PE=1 SV=2	1	65.28	8164.68	64703.9	32754.4	4.01172	2.00422	24476.8	0.378289	-1.40244	-1.4291	25197.4	3.08615	1.62581	14683.2	0.226929	-2.13969	-0.759835
P60174	Isoform 2 of Triosephosphate isomerase OS=Homo sapiens OX=9606 GN=TPI1	1	60.18	751704	2.94993e+06	2.94357e+06	3.91586	1.96933	1.37432e+06	0.465884	-1.10196	-1.78712	2.89703e+06	3.85395	1.94634	3.2839e+06	1.11321	0.15473	12.579
P33947	Isoform 2 of ER lumen protein-retaining receptor 2 OS=Homo sapiens OX=9606 GN=KDELR2	1	46.89	7661.16	4359	28998.3	3.78511	1.92033	203353	46.6512	5.54384	0.346391	15786.8	2.06062	1.04308	19417	4.45447	2.15525	0.483972
B7ZW38	Heterogeneous nuclear ribonucleoprotein C-like 3 OS=Homo sapiens OX=9606 GN=HNRNPCL3 PE=2 SV=1	1	517.19	10751.2	130276	40438.8	3.76133	1.91124	76344.1	0.586018	-0.770984	-2.47896	43041.3	4.0034	2.00123	52676.7	0.404346	-1.30634	-1.53194
Q96KR1	Zinc finger RNA-binding protein OS=Homo sapiens OX=9606 GN=ZFR PE=1 SV=2	1	80.61	17508.6	48585.5	62140.1	3.54912	1.82746	41891.1	0.862214	-0.213882	-8.54427	22494.6	1.28478	0.361516	13425.1	0.276318	-1.8556	-0.194825
P54652	Heat shock-related 70 kDa protein 2 OS=Homo sapiens OX=9606 GN=HSPA2 PE=1 SV=1	1	1645.88	16996	3885.45	59395	3.49465	1.80515	17604.7	4.53094	2.17981	0.82812	7958.75	0.468272	-1.09458	11370.6	2.92646	1.54916	-0.706565
P07910	Isoform C1 of Heterogeneous nuclear ribonucleoproteins C1/C2 OS=Homo sapiens OX=9606 GN=HNRNPC	1	1268.75	352857	1.88935e+06	1.19398e+06	3.38376	1.75863	2.98114e+06	1.57787	0.657978	2.67277	1.78726e+06	5.0651	2.34059	1.69973e+06	0.899641	-0.152578	-15.3403
Q86XP3	Isoform 2 of ATP-dependent RNA helicase DDX42 OS=Homo sapiens OX=9606 GN=DDX42	1	90.13	1786.9	17839.6	5919.3	3.3126	1.72797	20795.3	1.16568	0.221177	7.81259	34262.3	19.1742	4.26109	2662.32	0.149237	-2.74432	-1.55269
Q01844	Isoform EWS-B of RNA-binding protein EWS OS=Homo sapiens OX=9606 GN=EWSR1	1	96.36	7751.51	95074.9	24692	3.18544	1.67149	74890.7	0.787702	-0.344278	-4.85506	36529	4.71249	2.23649	20154.7	0.211988	-2.23795	-0.999349
Q9NNW5	WD repeat-containing protein 6 OS=Homo sapiens OX=9606 GN=WDR6 PE=1 SV=1	1	59.57	5129.68	3005.72	16199.6	3.15802	1.65902	14680	4.88403	2.28807	0.725073	2218.42	0.432467	-1.20934	714.861	0.237834	-2.07198	0.583664
Q04917	14-3-3 protein eta OS=Homo sapiens OX=9606 GN=YWHAH PE=1 SV=4	1	241.87	6940.65	63183.6	20361.4	2.93365	1.5527	49678	0.786248	-0.346944	-4.47535	63057.3	9.08522	3.18352	61711.6	0.976703	-0.0340085	-93.6096
Q96D09	G-protein coupled receptor-associated sorting protein 2 OS=Homo sapiens OX=9606 GN=GPRASP2 PE=1 SV=1	1	74.71	16564.6	74515.2	48458.1	2.92539	1.54863	84162.4	1.12947	0.175641	8.817	25074.5	1.51373	0.598112	23063.6	0.309516	-1.69191	-0.353512
Q8TAA3	Isoform 3 of Proteasome subunit alpha-type 8 OS=Homo sapiens OX=9606 GN=PSMA8	1	279.92	26854.6	33772.7	75253.8	2.80227	1.4866	60921.8	1.80388	0.851102	1.74667	167498	6.23722	2.6409	94750.6	2.80554	1.48828	1.77447
P35749	Isoform 2 of Myosin-11 OS=Homo sapiens OX=9606 GN=MYH11	1	101.33	125769	19980.6	337308	2.68198	1.4233	276422	13.8345	3.7902	0.37552	269408	2.1421	1.09902	255590	12.7919	3.67716	0.298878
Q9UPN7	Serine/threonine-protein phosphatase 6 regulatory subunit 1 OS=Homo sapiens OX=9606 GN=PPP6R1 PE=1 SV=5	1	67.33	32916.9	137423	87101.1	2.64609	1.40386	59316.4	0.431633	-1.21212	-1.15818	43081.2	1.30879	0.388232	21606	0.157222	-2.66912	-0.145453
Q13263	Transcription intermediary factor 1-beta OS=Homo sapiens OX=9606 GN=TRIM28 PE=1 SV=5	1	930.59	26898.7	86158.9	69415.5	2.58063	1.36772	79453.3	0.922171	-0.116893	-11.7006	45439.5	1.68928	0.75641	63110.8	0.732493	-0.449114	-1.68423
Q9ULR0	Isoform 2 of Pre-mRNA-splicing factor ISY1 homolog OS=Homo sapiens OX=9606 GN=ISY1	1	67.76	5064.09	33073.6	12941.8	2.5556	1.35366	1213.78	0.0366993	-4.7681	-0.283899	534.253	0.105498	-3.24471	35785.3	1.08199	0.113689	-28.5403
P35637	Isoform Short of RNA-binding protein FUS OS=Homo sapiens OX=9606 GN=FUS	1	162.35	61845.5	917.91	157766	2.55098	1.35105	102735	111.923	6.80636	0.198498	137216	2.21868	1.1497	113356	123.494	6.9483	0.165466
Q9NZI8	Isoform 2 of Insulin-like growth factor 2 mRNA-binding protein 1 OS=Homo sapiens OX=9606 GN=IGF2BP1	1	115.43	26077.9	3356.1	65485.2	2.51114	1.32834	68717.9	20.4755	4.35583	0.304958	26631.9	1.02125	0.0303303	0	0	#NUM!	#NUM!
Q8IZC6	Isoform 3 of Collagen alpha-1(XXVII) chain OS=Homo sapiens OX=9606 GN=COL27A1	1	34.55	35155.3	6285.79	85889	2.44313	1.28873	60703.1	9.65719	3.2716	0.393914	76668.3	2.18084	1.12489	183457	29.186	4.8672	0.231115
Q00587	Isoform 2 of Cdc42 effector protein 1 OS=Homo sapiens OX=9606 GN=CDC42EP1	1	76.77	22958.3	45386.7	54632.5	2.37965	1.25075	190874	4.2055	2.07228	0.603561	36489.3	1.58938	0.66846	11099.8	0.24456	-2.03174	-0.329009
P49959	Isoform 3 of Double-strand break repair protein MRE11 OS=Homo sapiens OX=9606 GN=MRE11	1	64.46	19584.5	58969.6	46030.7	2.35036	1.23288	91584.2	1.55308	0.635128	1.94115	37565.7	1.91813	0.939701	64493.6	1.09368	0.129185	7.2741
Q9NPL8	Complex I assembly factor TIMMDC1, mitochondrial OS=Homo sapiens OX=9606 GN=TIMMDC1 PE=1 SV=2	1	63.27	1540.61	10891.5	3516.33	2.28243	1.19057	0	0	#NUM!	#NUM!	1411.61	0.91627	-0.126156	0	0	#NUM!	#NUM!
P04083	Annexin A1 OS=Homo sapiens OX=9606 GN=ANXA1 PE=1 SV=2	1	67.91	7812.5	56632.6	17692.6	2.26465	1.17929	61763.2	1.09059	0.125113	9.42578	8831.86	1.13048	0.176934	3754.83	0.0663015	-3.91481	-0.0451959
P36542	Isoform Heart of ATP synthase subunit gamma, mitochondrial OS=Homo sapiens OX=9606 GN=ATP5F1C	1	49.58	9540.59	3550.03	21329.5	2.23566	1.1607	56628.4	15.9515	3.99562	0.290493	2542.09	0.26645	-1.90806	154.897	0.0436327	-4.51845	0.422283
O43933	Isoform 2 of Peroxisome biogenesis factor 1 OS=Homo sapiens OX=9606 GN=PEX1	1	64.83	331900	451767	730312	2.2004	1.13777	71393.4	0.158032	-2.66171	-0.427456	1.70552e+06	5.13867	2.36139	255249	0.565003	-0.82367	-2.86692
Q9UPW6	Isoform 2 of DNA-binding protein SATB2 OS=Homo sapiens OX=9606 GN=SATB2	1	133.7	29742.8	127214	65078.4	2.18804	1.12964	90488.6	0.71131	-0.491449	-2.29859	92222.6	3.10067	1.63258	95094.1	0.747513	-0.41983	-3.88867
P63172	Dynein light chain Tctex-type 1 OS=Homo sapiens OX=9606 GN=DYNLT1 PE=1 SV=1	1	66.03	50284.5	143634	106895	2.12581	1.08802	218992	1.52466	0.608485	1.78807	69686.2	1.38584	0.47076	38564.2	0.26849	-1.89706	-0.248152
P01008	Antithrombin-III OS=Homo sapiens OX=9606 GN=SERPINC1 PE=1 SV=1	1	60.88	143294	133727	286891	2.00212	1.00153	12129.9	0.0907061	-3.46266	-0.289236	63573.7	0.44366	-1.17247	92327.4	0.690416	-0.534462	2.19375
P47914	60S ribosomal protein L29 OS=Homo sapiens OX=9606 GN=RPL29 PE=1 SV=2	1	139.99	314814	591939	612254	1.94481	0.95963	308189	0.520643	-0.941634	-1.01911	462604	1.46945	0.555278	518973	0.876733	-0.189791	-2.92574
P84243	Histone H3.3 OS=Homo sapiens OX=9606 GN=H3F3A PE=1 SV=2	1	237.83	18034.7	32323.8	33946.8	1.88231	0.912503	39609.1	1.22538	0.293234	3.11186	26056.5	1.4448	0.530871	124200	3.84237	1.942	0.273364
Q32P51	Heterogeneous nuclear ribonucleoprotein A1-like 2 OS=Homo sapiens OX=9606 GN=HNRNPA1L2 PE=2 SV=2	1	333.98	1.68903e+06	807691	3.07642e+06	1.82141	0.865057	10190.9	0.0126173	-6.30845	-0.137127	4.8499e+06	2.87141	1.52176	4.90188e+06	6.069	2.60146	0.584964
Q8N954	Isoform 2 of G patch domain-containing protein 11 OS=Homo sapiens OX=9606 GN=GPATCH11	1	62.14	77498.3	6915.26	128934	1.6637	0.734392	219305	31.7131	4.98701	0.147261	96552.1	1.24586	0.317143	196009	28.3444	4.82499	0.0657293
P05386	60S acidic ribosomal protein P1 OS=Homo sapiens OX=9606 GN=RPLP1 PE=1 SV=1	1	69.26	294545	677380	468452	1.59042	0.669411	884950	1.30643	0.385629	1.73589	939751	3.19051	1.67379	1.63833e+06	2.41862	1.27419	1.31361
P08758	Annexin A5 OS=Homo sapiens OX=9606 GN=ANXA5 PE=1 SV=2	1	70	48507.6	73069.2	76173.4	1.57034	0.651077	89899.2	1.23033	0.299045	2.17719	44495.9	0.917298	-0.124537	34622.8	0.473836	-1.07754	0.115576
P01889	HLA class I histocompatibility antigen, B-7 alpha chain OS=Homo sapiens OX=9606 GN=HLA-B PE=1 SV=3	1	121.14	13714	60053.2	21507.4	1.56828	0.649187	12017.7	0.200118	-2.32108	-0.279692	9889.5	0.721125	-0.471678	6570.7	0.109415	-3.19212	0.147763
Q9NVH2	Isoform 2 of Integrator complex subunit 7 OS=Homo sapiens OX=9606 GN=INTS7	1	74.35	20905.2	37592.9	32568	1.55789	0.639594	44400.5	1.18109	0.240116	2.66369	38771.1	1.85462	0.891121	25516.4	0.678756	-0.559035	-1.59404
P27348	14-3-3 protein theta OS=Homo sapiens OX=9606 GN=YWHAQ PE=1 SV=1	1	241.04	151750	319249	236014	1.55528	0.637176	279947	0.876894	-0.189526	-3.36195	191278	1.26048	0.333974	140742	0.440854	-1.18163	-0.28264
E7EPA1	Phosphoribosyl pyrophosphate synthase-associated protein 2 (Fragment) OS=Homo sapiens OX=9606 GN=PRPSAP2 PE=1 SV=1	1	999.81	51327.6	27814.2	79553.1	1.54991	0.632182	296953	10.6763	3.41634	0.185047	114965	2.23983	1.16339	63684.1	2.28962	1.19511	0.973459
P62899	Isoform 2 of 60S ribosomal protein L31 OS=Homo sapiens OX=9606 GN=RPL31	1	66.85	125192	298826	192908	1.5409	0.623773	198584	0.664548	-0.589554	-1.05804	332136	2.65302	1.40764	571498	1.91248	0.935442	1.50478
Q32MZ4	Isoform 4 of Leucine-rich repeat flightless-interacting protein 1 OS=Homo sapiens OX=9606 GN=LRRFIP1	1	62.58	3253.42	15225.4	4989.71	1.53368	0.616998	4041.93	0.265473	-1.91337	-0.322467	19775.1	6.07825	2.60366	3016.27	0.198108	-2.33564	-1.11475
Q14145	Kelch-like ECH-associated protein 1 OS=Homo sapiens OX=9606 GN=KEAP1 PE=1 SV=2	1	60.5	1095.34	3498.08	1604.85	1.46516	0.551063	4316.17	1.23387	0.303191	1.81755	3206.81	2.92769	1.54976	1634.73	0.467324	-1.09751	-1.41208
Q14011	Cold-inducible RNA-binding protein OS=Homo sapiens OX=9606 GN=CIRBP PE=1 SV=1	1	49.59	29418	131869	42243.2	1.43596	0.52202	20977	0.159074	-2.65223	-0.196823	31087	1.05674	0.0796138	0	0	#NUM!	#NUM!
P61513	60S ribosomal protein L37a OS=Homo sapiens OX=9606 GN=RPL37A PE=1 SV=2	1	74.15	214667	327126	303253	1.41267	0.498421	289931	0.886298	-0.174136	-2.86225	486889	2.26811	1.18149	542197	1.65746	0.72897	1.62077
P16104	Histone H2AX OS=Homo sapiens OX=9606 GN=H2AFX PE=1 SV=2	1	326.68	753986	3.47008e+06	995660	1.32053	0.401116	1.75713e+06	0.506364	-0.981753	-0.408571	1.28012e+06	1.6978	0.763666	1.64567e+06	0.474246	-1.07629	-0.709534
Q13151	Heterogeneous nuclear ribonucleoprotein A0 OS=Homo sapiens OX=9606 GN=HNRNPA0 PE=1 SV=1	1	71.01	9738.85	24299.4	12448.9	1.27827	0.354193	21995	0.905164	-0.143749	-2.46397	23166.9	2.37881	1.25024	129.358	0.00532351	-7.55341	-0.16552
P00403	Cytochrome c oxidase subunit 2 OS=Homo sapiens OX=9606 GN=MT-CO2 PE=1 SV=1	1	36.61	6086.38	11930.2	7476.62	1.22842	0.296802	15883	1.33132	0.412859	0.718895	14574.6	2.39463	1.2598	2796.04	0.234366	-2.09316	-0.601864
Q96HJ9	Isoform 2 of Protein FMC1 homolog OS=Homo sapiens OX=9606 GN=FMC1	1	70.4	331556	575483	397979	1.20034	0.26344	124659	0.216616	-2.20679	-0.119377	381418	1.15039	0.202121	211089	0.366804	-1.44692	-0.139691
O95232	Luc7-like protein 3 OS=Homo sapiens OX=9606 GN=LUC7L3 PE=1 SV=2	1	83.81	116201	135407	136504	1.17472	0.232314	95940.4	0.708535	-0.497089	-0.467349	79491.1	0.684082	-0.54776	57532	0.424883	-1.23486	0.44358
Q8TAQ2	Isoform 2 of SWI/SNF complex subunit SMARCC2 OS=Homo sapiens OX=9606 GN=SMARCC2	1	27.47	17327.8	53623.8	20007	1.15462	0.207421	38832.6	0.724168	-0.465604	-0.445487	33008	1.90492	0.92973	15196	0.283382	-1.81918	-0.511071
F5H3Q5	Collagen alpha-6(IV) chain OS=Homo sapiens OX=9606 GN=COL4A6 PE=1 SV=1	1	27.45	53053.2	14042.8	58459.7	1.10191	0.140003	1875.91	0.133585	-2.90417	-0.0482077	72004.1	1.35721	0.44064	134895	9.60595	3.26393	0.135003
Q14766	Isoform Short of Latent-transforming growth factor beta-binding protein 1 OS=Homo sapiens OX=9606 GN=LTBP1	1	65.65	113830	210572	122679	1.07774	0.108014	266413	1.26519	0.339353	0.318293	121944	1.07129	0.099346	76934.3	0.365359	-1.45261	-0.0683913
Q9Y2P8	RNA 3'-terminal phosphate cyclase-like protein OS=Homo sapiens OX=9606 GN=RCL1 PE=1 SV=3	1	71.3	60701.6	179353	64744.7	1.06661	0.0930273	135040	0.752933	-0.409407	-0.227224	62406.9	1.02809	0.0399722	55963.8	0.312032	-1.68023	-0.0237897
Q86U42	Isoform 2 of Polyadenylate-binding protein 2 OS=Homo sapiens OX=9606 GN=PABPN1	1	66.33	83656.3	168524	87946.3	1.05128	0.0721485	55043.2	0.32662	-1.61432	-0.044693	123041	1.47079	0.55659	98748.2	0.585961	-0.771124	-0.72179
P33240	Isoform 2 of Cleavage stimulation factor subunit 2 OS=Homo sapiens OX=9606 GN=CSTF2	1	35.39	682.175	14013.3	702.34	1.02956	0.0420291	0	0	#NUM!	#NUM!	6289.13	9.21924	3.20465	2791.99	0.199238	-2.32743	-1.3769
P35268	60S ribosomal protein L22 OS=Homo sapiens OX=9606 GN=RPL22 PE=1 SV=2	1	52.66	108987	150442	108653	0.996935	-0.00442806	131101	0.871443	-0.198521	0.0223052	168990	1.55054	0.632773	143566	0.954297	-0.0674902	-9.37578
P42025	Beta-centractin OS=Homo sapiens OX=9606 GN=ACTR1B PE=1 SV=1	1	324.52	20476.5	84750.3	20221.5	0.987548	-0.0180772	61618.7	0.727062	-0.459849	0.0393111	23475.7	1.14647	0.197202	6699.64	0.0790515	-3.66106	-0.0538647
O15145	Actin-related protein 2/3 complex subunit 3 OS=Homo sapiens OX=9606 GN=ARPC3 PE=1 SV=3	1	66.08	76350.8	214669	74392.2	0.974347	-0.0374923	105988	0.493727	-1.01821	0.0368216	64174.8	0.840526	-0.250636	79103.2	0.36849	-1.4403	0.174016
P62861	40S ribosomal protein S30 OS=Homo sapiens OX=9606 GN=FAU PE=1 SV=1	1	62.96	441511	359048	424525	0.961527	-0.0566	737772	2.0548	1.039	-0.0544756	302309	0.684715	-0.546425	299758	0.834867	-0.260382	2.09855
P29692	Isoform 3 of Elongation factor 1-delta OS=Homo sapiens OX=9606 GN=EEF1D	1	619.94	24052.4	49757.1	22867.5	0.950735	-0.0728845	27118.6	0.54502	-0.875619	0.0832376	49282.1	2.04894	1.03488	12382.6	0.24886	-2.00659	-0.51574
Q9NR28	Isoform 2 of Diablo homolog, mitochondrial OS=Homo sapiens OX=9606 GN=DIABLO	1	56.63	6110.55	30316	5773.29	0.944808	-0.0819076	19189.1	0.632969	-0.659792	0.124141	46404.9	7.59423	2.9249	24674.3	0.813903	-0.297071	-9.8458
P26196	Probable ATP-dependent RNA helicase DDX6 OS=Homo sapiens OX=9606 GN=DDX6 PE=1 SV=2	1	65.42	19134.3	18598.2	17194.7	0.898631	-0.154198	50262.5	2.70254	1.43432	-0.107506	15386.8	0.804149	-0.314464	18180.1	0.977517	-0.0328056	9.58569
O14519	Isoform 2 of Cyclin-dependent kinase 2-associated protein 1 OS=Homo sapiens OX=9606 GN=CDK2AP1	1	61.12	57430.1	16137.8	48994.6	0.853117	-0.229184	60045.3	3.72078	1.89561	-0.120903	60126.3	1.04695	0.0661889	38551.2	2.38887	1.25633	0.0526844
O15020	Isoform 2 of Spectrin beta chain, non-erythrocytic 2 OS=Homo sapiens OX=9606 GN=SPTBN2	1	292.02	21198.6	93846.3	17767.3	0.838136	-0.254744	24964.9	0.266018	-1.9104	0.133346	35367.8	1.6684	0.738469	472.724	0.00503721	-7.63316	-0.0967448
B3KR06	Cytoplasmic linker associated protein 2, isoform CRA_c OS=Homo sapiens OX=9606 GN=CLASP2 PE=1 SV=1	1	357.31	240904	392738	186936	0.775976	-0.365917	320706	0.816591	-0.292314	1.25179	227964	0.946287	-0.079651	241594	0.615152	-0.700985	0.113627
Q6ZN30	Isoform 2 of Zinc finger protein basonuclin-2 OS=Homo sapiens OX=9606 GN=BNC2	1	62.41	28855.1	135919	21935	0.760176	-0.395595	29884.1	0.219868	-2.18529	0.181026	26140.4	0.905918	-0.142548	34295.9	0.252326	-1.98664	0.0717531
O60306	RNA helicase aquarius OS=Homo sapiens OX=9606 GN=AQR PE=1 SV=4	1	49.42	28979.8	148709	21898.6	0.75565	-0.40421	65288.7	0.439036	-1.18759	0.340362	22609.8	0.780189	-0.358104	8349.64	0.0561474	-4.15464	0.0861939
P62266	40S ribosomal protein S23 OS=Homo sapiens OX=9606 GN=RPS23 PE=1 SV=3	1	54.57	235116	331596	162187	0.689816	-0.535716	325382	0.981261	-0.0272908	19.6299	470926	2.00295	1.00213	469740	1.4166	0.502437	1.99454
P40426	Isoform PBX3b of Pre-B-cell leukemia transcription factor 3 OS=Homo sapiens OX=9606 GN=PBX3	1	168.04	7816.42	20052.5	5230.66	0.669189	-0.579514	17716.6	0.883509	-0.178683	3.24326	10575.7	1.35302	0.436179	8968.7	0.447261	-1.16081	-0.375754
P10412	Histone H1.4 OS=Homo sapiens OX=9606 GN=HIST1H1E PE=1 SV=2	1	411.77	482053	587016	316854	0.657301	-0.605374	194368	0.331112	-1.59461	0.379638	559979	1.16165	0.21618	626376	1.06705	0.0936299	2.30887
Q6PJT7	Isoform 10 of Zinc finger CCCH domain-containing protein 14 OS=Homo sapiens OX=9606 GN=ZC3H14	1	65.7	76081.6	211377	49944.8	0.656464	-0.607213	35447.4	0.167698	-2.57606	0.235713	67845.6	0.891749	-0.165291	37660.3	0.178167	-2.4887	0.0664167
P50750	Isoform 2 of Cyclin-dependent kinase 9 OS=Homo sapiens OX=9606 GN=CDK9	1	158.64	34892.3	94461.7	22787.3	0.653075	-0.614679	42295.2	0.44775	-1.15923	0.530246	58516.2	1.67705	0.745929	24330.7	0.257572	-1.95695	-0.381169
Q96BD8	Isoform 2 of Spindle and kinetochore-associated protein 1 OS=Homo sapiens OX=9606 GN=SKA1	1	51.7	17998.6	68982.4	11555.7	0.642033	-0.639282	16757	0.242918	-2.04146	0.313149	4066.32	0.225924	-2.14609	0	0	#NUM!	#NUM!
P53621	Isoform 2 of Coatomer subunit alpha OS=Homo sapiens OX=9606 GN=COPA	1	49.35	11551.1	39865	6982.29	0.604472	-0.726253	8007.16	0.200857	-2.31576	0.313613	12465.9	1.0792	0.109958	3926.27	0.098489	-3.34389	-0.0328831
P63167	Dynein light chain 1, cytoplasmic OS=Homo sapiens OX=9606 GN=DYNLL1 PE=1 SV=1	1	55.43	227082	299153	136804	0.602443	-0.731103	371483	1.24178	0.312411	-2.3402	284902	1.25462	0.327254	164276	0.549137	-0.864762	-0.378433
Q96IX5	Up-regulated during skeletal muscle growth protein 5 OS=Homo sapiens OX=9606 GN=ATP5MD PE=1 SV=1	1	71.64	784633	313560	470303	0.599392	-0.738427	805398	2.56856	1.36096	-0.542578	237176	0.302277	-1.72606	147360	0.469958	-1.0894	1.58442
P02652	Apolipoprotein A-II OS=Homo sapiens OX=9606 GN=APOA2 PE=1 SV=1	1	58.32	192488	395684	113670	0.59053	-0.759919	67150.3	0.169707	-2.55888	0.296973	194579	1.01087	0.0155912	115432	0.291727	-1.77731	-0.0087724
Q9P258	Protein RCC2 OS=Homo sapiens OX=9606 GN=RCC2 PE=1 SV=2	1	72.52	56358.5	78669.6	32307.3	0.573247	-0.802772	37452.9	0.476078	-1.07073	0.749742	34773.7	0.61701	-0.696634	6489.76	0.0824939	-3.59957	0.193533
P30041	Peroxiredoxin-6 OS=Homo sapiens OX=9606 GN=PRDX6 PE=1 SV=3	1	104.52	24891.1	49060.8	13870.1	0.557231	-0.843654	21961.4	0.447636	-1.1596	0.727536	24870.1	0.999153	-0.00122221	36040.4	0.734607	-0.444956	0.0027468
Q96N67	Isoform 2 of Dedicator of cytokinesis protein 7 OS=Homo sapiens OX=9606 GN=DOCK7	1	63.65	146056	529207	81306.9	0.556682	-0.845074	133030	0.251376	-1.99208	0.424216	117868	0.807003	-0.309354	116736	0.220586	-2.18059	0.141868
P62140	Serine/threonine-protein phosphatase PP1-beta catalytic subunit OS=Homo sapiens OX=9606 GN=PPP1CB PE=1 SV=3	1	121.53	43477	211726	23969.8	0.551322	-0.859032	42885.6	0.202552	-2.30364	0.372903	37647.4	0.865916	-0.207702	34393.4	0.162443	-2.622	0.079215
Q86X95	Isoform 2 of Corepressor interacting with RBPJ 1 OS=Homo sapiens OX=9606 GN=CIR1	1	39.92	116328	227178	53957.8	0.463842	-1.10829	53012.8	0.233354	-2.09941	0.527908	61701.8	0.530412	-0.914815	76451.1	0.336526	-1.57121	0.582236
P00918	Carbonic anhydrase 2 OS=Homo sapiens OX=9606 GN=CA2 PE=1 SV=2	1	106.99	42710.3	27857.1	19661.5	0.460345	-1.11921	28147.6	1.01043	0.0149679	-74.7741	21887.8	0.512472	-0.964455	4517.93	0.162182	-2.62431	0.367508
Q9H2V7	Isoform 2 of Protein spinster homolog 1 OS=Homo sapiens OX=9606 GN=SPNS1	1	64.96	354128	78735.1	161537	0.456154	-1.13241	107182	1.3613	0.444988	-2.5448	35609	0.100554	-3.31396	30815.4	0.391381	-1.35336	2.4487
H0Y8U4	Replication factor C subunit 1 (Fragment) OS=Homo sapiens OX=9606 GN=RFC1 PE=1 SV=1	1	936.17	1.42877e+07	17442	6.46341e+06	0.452376	-1.1444	289038	16.5714	4.05062	-0.282526	6.86524e+06	0.4805	-1.05739	7.88096e+06	451.839	8.81966	-0.11989
Q7RTV0	PHD finger-like domain-containing protein 5A OS=Homo sapiens OX=9606 GN=PHF5A PE=1 SV=1	1	49.99	706154	966437	316964	0.448859	-1.15566	491968	0.509054	-0.97411	1.18638	683172	0.967455	-0.0477341	679494	0.703092	-0.508216	0.093925
A8MWD9	Putative small nuclear ribonucleoprotein G-like protein 15 OS=Homo sapiens OX=9606 GN=SNRPGP15 PE=5 SV=2	1	41.33	3476.88	86470.6	1545.62	0.444542	-1.16961	13512.2	0.156263	-2.67795	0.436755	17010.4	4.89244	2.29055	14673.7	0.169696	-2.55898	-0.895104
Q6ZQX7	Isoform 2 of Protein LIAT1 OS=Homo sapiens OX=9606 GN=LIAT1	1	61.53	90150.3	52075.9	38115	0.422794	-1.24197	117774	2.26159	1.17733	-1.0549	87396.5	0.969454	-0.0447557	78474.7	1.50693	0.591611	-0.0756506
Q9Y224	RNA transcription, translation and transport factor protein OS=Homo sapiens OX=9606 GN=RTRAF PE=1 SV=1	1	77.44	35179.9	65349.7	14725.8	0.418587	-1.2564	32684.4	0.500147	-0.999577	1.25693	50739.1	1.44227	0.528346	82786.3	1.26682	0.341213	1.54844
O75116	Rho-associated protein kinase 2 OS=Homo sapiens OX=9606 GN=ROCK2 PE=1 SV=4	1	26.31	25928.4	71323.4	10741.3	0.414267	-1.27137	16347.3	0.2292	-2.12532	0.5982	40647.7	1.56769	0.648637	30065.1	0.421531	-1.24629	-0.520455
O75083	WD repeat-containing protein 1 OS=Homo sapiens OX=9606 GN=WDR1 PE=1 SV=4	1	55.18	62031.1	181960	25493.9	0.410985	-1.28284	77104.1	0.423742	-1.23874	1.0356	60911.8	0.981955	-0.0262712	49555.3	0.272342	-1.87651	0.014
Q9H3K6	Isoform 2 of BolA-like protein 2 OS=Homo sapiens OX=9606 GN=BOLA2	1	145.94	227545	237676	93067.5	0.409007	-1.2898	303829	1.27833	0.354264	-3.64079	207884	0.913596	-0.130372	116775	0.49132	-1.02527	0.127159
Q01804	Isoform 2 of OTU domain-containing protein 4 OS=Homo sapiens OX=9606 GN=OTUD4	1	4593.87	251998	409202	99903.6	0.396446	-1.3348	227227	0.555294	-0.848676	1.57281	248691	0.986878	-0.0190559	224221	0.547947	-0.867891	0.0219565
H3BU53	MAX gene-associated protein (Fragment) OS=Homo sapiens OX=9606 GN=MGA PE=1 SV=1	1	688.63	52661.1	37794.8	20673.7	0.39258	-1.34894	122350	3.23722	1.69475	-0.795952	43876.7	0.83319	-0.263283	0	0	#NUM!	#NUM!
Q8TDY2	Isoform 2 of RB1-inducible coiled-coil protein 1 OS=Homo sapiens OX=9606 GN=RB1CC1	1	59.76	25122.7	36367.9	9743.75	0.387847	-1.36644	22309.7	0.613445	-0.704994	1.93823	32898.2	1.3095	0.389021	7833.08	0.215385	-2.21501	-0.175629
O43324	Isoform 2 of Eukaryotic translation elongation factor 1 epsilon-1 OS=Homo sapiens OX=9606 GN=EEF1E1	1	67.64	133397	37850.1	50967.4	0.382072	-1.38808	259775	6.86326	2.77889	-0.499509	150837	1.13073	0.177259	116774	3.08517	1.62535	0.109059
Q9UNM6	Isoform 2 of 26S proteasome non-ATPase regulatory subunit 13 OS=Homo sapiens OX=9606 GN=PSMD13	1	777.98	74721.1	608930	27814.7	0.372247	-1.42567	22476.7	0.0369117	-4.75978	0.299524	99740.1	1.33483	0.416658	94937.4	0.155908	-2.68123	-0.155398
P30049	ATP synthase subunit delta, mitochondrial OS=Homo sapiens OX=9606 GN=ATP5F1D PE=1 SV=2	1	58.44	23245.4	36685.4	8643.46	0.371835	-1.42727	35785.7	0.975475	-0.0358229	39.8423	22144.8	0.952649	-0.0699831	19167	0.522469	-0.936584	0.0747217
P47755	F-actin-capping protein subunit alpha-2 OS=Homo sapiens OX=9606 GN=CAPZA2 PE=1 SV=3	1	130.92	20807.3	84801.6	7703.39	0.370226	-1.43352	56346.9	0.664456	-0.589754	2.43071	1580.25	0.0759472	-3.71886	8046.69	0.0948885	-3.39762	1.09455
P62312	U6 snRNA-associated Sm-like protein LSm6 OS=Homo sapiens OX=9606 GN=LSM6 PE=1 SV=1	1	63.03	72006.6	111143	26273.1	0.36487	-1.45454	49571.8	0.446018	-1.16483	1.24872	64741.5	0.899105	-0.153439	51204.6	0.460709	-1.11807	0.137235
O75223	Gamma-glutamylcyclotransferase OS=Homo sapiens OX=9606 GN=GGCT PE=1 SV=1	1	62.58	50813.9	512476	17309.9	0.340652	-1.55363	42723.2	0.0833662	-3.58439	0.433442	22274.2	0.438348	-1.18985	23972.4	0.0467776	-4.41804	0.269317
A8MYG5	RNA-binding protein 39 OS=Homo sapiens OX=9606 GN=RBM39 PE=1 SV=1	1	97.01	1.10958e+06	106395	374625	0.337628	-1.56649	18764.5	0.176367	-2.50335	0.625758	416579	0.375439	-1.41335	947930	8.90957	3.15536	-0.447921
P35080	Isoform IIb of Profilin-2 OS=Homo sapiens OX=9606 GN=PFN2	1	68.45	93771.3	175253	31056.3	0.331192	-1.59426	123126	0.702559	-0.50931	3.13024	61105.4	0.651643	-0.617846	54227.1	0.309421	-1.69236	0.365081
Q15717	Isoform 2 of ELAV-like protein 1 OS=Homo sapiens OX=9606 GN=ELAVL1	1	58.63	42621.1	2051.14	14014.7	0.328822	-1.60462	66503.8	32.4228	5.01894	-0.319714	5249.09	0.123157	-3.02143	0	0	#NUM!	#NUM!
Q8NHM4	Putative trypsin-6 OS=Homo sapiens OX=9606 GN=PRSS3P2 PE=5 SV=2	1	31.31	46541.6	281693	15258.6	0.327849	-1.6089	78485.1	0.278619	-1.84363	0.872677	71274.5	1.53141	0.614864	45766.1	0.162468	-2.62177	-0.234522
Q08188	Protein-glutamine gamma-glutamyltransferase E OS=Homo sapiens OX=9606 GN=TGM3 PE=1 SV=4	1	52.99	4299.67	84939.9	1373.81	0.319515	-1.64604	1240.62	0.0146058	-6.09731	0.269962	1314.45	0.30571	-1.70977	247.679	0.00291593	-8.42183	0.203016
Q9UNM6	26S proteasome non-ATPase regulatory subunit 13 OS=Homo sapiens OX=9606 GN=PSMD13 PE=1 SV=2	1	806.25	7807.4	477.558	2463.73	0.315564	-1.664	19789.1	41.438	5.37288	-0.309703	29271.8	3.74923	1.90659	22321.8	46.7415	5.54663	0.343739
Q9UBV8	Peflin OS=Homo sapiens OX=9606 GN=PEF1 PE=1 SV=1	1	49.54	4071.63	10872.3	1231.8	0.302532	-1.72484	1633.33	0.150229	-2.73477	0.630709	2843.37	0.698336	-0.518006	1702.59	0.156599	-2.67485	0.193658
O75306	Isoform 2 of NADH dehydrogenase [ubiquinone] iron-sulfur protein 2, mitochondrial OS=Homo sapiens OX=9606 GN=NDUFS2	1	62.49	35516.8	50838.8	10562.8	0.297403	-1.74951	59907.4	1.17838	0.236805	-7.38796	8806.65	0.247957	-2.01184	4793.18	0.0942819	-3.40687	0.590522
P55769	NHP2-like protein 1 OS=Homo sapiens OX=9606 GN=SNU13 PE=1 SV=3	1	52.27	146032	293532	42010.6	0.287681	-1.79746	75881.1	0.258511	-1.9517	0.920969	106519	0.729422	-0.455175	91422.7	0.311458	-1.68289	0.270472
Q9Y333	U6 snRNA-associated Sm-like protein LSm2 OS=Homo sapiens OX=9606 GN=LSM2 PE=1 SV=1	1	73.89	223276	286226	63520.9	0.284495	-1.81352	204293	0.713749	-0.486512	3.7276	225249	1.00884	0.0126959	163674	0.571833	-0.806334	-0.0157452
E9PAV3	Nascent polypeptide-associated complex subunit alpha, muscle-specific form OS=Homo sapiens OX=9606 GN=NACA PE=1 SV=1	1	61.34	30548.4	38888.2	8486.23	0.277796	-1.8479	79922.3	2.05518	1.03927	-1.77808	23444.1	0.767439	-0.381876	24954.9	0.641711	-0.640005	0.596676
Q96AY4	Tetratricopeptide repeat protein 28 OS=Homo sapiens OX=9606 GN=TTC28 PE=1 SV=4	1	88.74	39365	1999.86	10894.7	0.276761	-1.85329	853.511	0.426785	-1.22842	1.50868	1202.28	0.0305418	-5.03307	33814.8	16.9086	4.07968	-1.23369
Q96HE7	ERO1-like protein alpha OS=Homo sapiens OX=9606 GN=ERO1A PE=1 SV=2	1	69.28	19026.2	15371.1	5208.32	0.273744	-1.8691	26039.5	1.69405	0.760481	-2.45779	19679.2	1.03432	0.0486787	8989.24	0.584814	-0.773951	-0.0628963
A0A075	Immunoglobulin kappa variable 2-28 OS=Homo sapiens OX=9606 GN=IGKV2-28 PE=3 SV=1	1	1484.57	497033	5387.13	128275	0.258081	-1.95411	3091.83	0.573928	-0.801057	2.43941	169727	0.341481	-1.55012	297566	55.2365	5.78755	-0.267838
P47897	Isoform 2 of Glutamine--tRNA ligase OS=Homo sapiens OX=9606 GN=QARS	1	145.21	124527	162271	31560.6	0.253444	-1.98026	42892.5	0.264326	-1.91961	1.0316	128893	1.03506	0.0497188	83144.3	0.512379	-0.964716	-0.0515373
Q71UM5	40S ribosomal protein S27-like OS=Homo sapiens OX=9606 GN=RPS27L PE=1 SV=3	1	132.08	30952.6	22730.8	7650.34	0.247163	-2.01646	16760.1	0.737331	-0.439616	4.58687	35486.2	1.14647	0.197197	36857.1	1.62146	0.697292	0.282804
O43707	Alpha-actinin-4 OS=Homo sapiens OX=9606 GN=ACTN4 PE=1 SV=2	1	33.58	457144	61572.8	112727	0.24659	-2.01981	48074.3	0.780772	-0.357027	5.65731	107185	0.234467	-2.09254	115455	1.87509	0.906962	-2.3072
Q9Y4Z0	U6 snRNA-associated Sm-like protein LSm4 OS=Homo sapiens OX=9606 GN=LSM4 PE=1 SV=1	1	41.77	11644	15047.1	2689.49	0.230976	-2.11418	8641.37	0.574288	-0.800154	2.64222	18878.4	1.6213	0.697149	19048.8	1.26594	0.340211	2.04917
P00747	Plasminogen OS=Homo sapiens OX=9606 GN=PLG PE=1 SV=2	1	102.55	203611	55558.3	45463.5	0.223286	-2.16303	9060.28	0.163077	-2.61638	0.826729	99027.6	0.486357	-1.03991	106937	1.92477	0.944685	-1.1008
Q8TD57	Dynein heavy chain 3, axonemal OS=Homo sapiens OX=9606 GN=DNAH3 PE=2 SV=1	1	27.33	19060.4	345583	4017.25	0.210764	-2.2463	47097.6	0.136284	-2.87531	0.781237	15117.9	0.793156	-0.334323	16706.2	0.048342	-4.37058	0.076494
Q9HCY8	Protein S100-A14 OS=Homo sapiens OX=9606 GN=S100A14 PE=1 SV=1	1	78.6	25507.9	159924	5363.74	0.210278	-2.24963	8425.32	0.0526832	-4.24651	0.52976	12.4059	0.000486354	-11.0057	7370.1	0.046085	-4.43956	2.47901
P45973	Chromobox protein homolog 5 OS=Homo sapiens OX=9606 GN=CBX5 PE=1 SV=1	1	30.76	405501	38911.6	80894.5	0.199493	-2.32559	108811	2.79636	1.48355	-1.56759	109979	0.271217	-1.88248	273916	7.03945	2.81546	-0.668623
Q9Y676	28S ribosomal protein S18b, mitochondrial OS=Homo sapiens OX=9606 GN=MRPS18B PE=1 SV=1	1	56.36	36391.2	139671	6724.49	0.184783	-2.43609	8760.65	0.0627235	-3.99485	0.609808	59929.6	1.64682	0.71968	6294.85	0.0450692	-4.47171	-0.16094
P58546	Myotrophin OS=Homo sapiens OX=9606 GN=MTPN PE=1 SV=2	1	79.5	96393.9	77744.9	17210.1	0.178539	-2.48569	23533.5	0.302702	-1.72403	1.44179	106168	1.1014	0.139335	101076	1.30009	0.378616	0.368011
P40222	Alpha-taxilin OS=Homo sapiens OX=9606 GN=TXLNA PE=1 SV=3	1	52.24	47752.9	74252.3	8383.58	0.175562	-2.50995	25090.7	0.337912	-1.56528	1.60352	24129.4	0.505297	-0.984796	9980.26	0.13441	-2.89529	0.340138
Q6ZSZ5	Rho guanine nucleotide exchange factor 18 OS=Homo sapiens OX=9606 GN=ARHGEF18 PE=1 SV=4	1	36.48	25713.1	32516.2	4359.1	0.169528	-2.5604	14666	0.451036	-1.14869	2.22898	13287.2	0.516748	-0.952467	7864.6	0.241867	-2.04771	0.465137
Q9H773	dCTP pyrophosphatase 1 OS=Homo sapiens OX=9606 GN=DCTPP1 PE=1 SV=1	1	52.85	14239.3	18054	2395.57	0.168236	-2.57144	0	0	#NUM!	#NUM!	8938.73	0.62775	-0.671738	1391.77	0.0770889	-3.69733	0.181682
Q8TEK3	Isoform 2 of Histone-lysine N-methyltransferase, H3 lysine-79 specific OS=Homo sapiens OX=9606 GN=DOT1L	1	25.51	152562	358881	24726.6	0.162076	-2.62526	106381	0.296424	-1.75426	1.4965	123759	0.811206	-0.30186	95169.1	0.265183	-1.91494	0.157634
Q9UJ14	Isoform 3 of Glutathione hydrolase 7 OS=Homo sapiens OX=9606 GN=GGT7	1	79.85	159781	143938	25476	0.159443	-2.64888	37735.1	0.262162	-1.93147	1.37143	18238.2	0.114145	-3.13106	21434.1	0.148912	-2.74747	1.13962
A0A0C4	Immunoglobulin kappa variable 2-24 OS=Homo sapiens OX=9606 GN=IGKV2-24 PE=3 SV=1	1	275.67	850477	800.858	122418	0.14394	-2.79646	0	0	#NUM!	#NUM!	3606.33	0.00424036	-7.8816	168011	209.789	7.71279	-1.02189
Q96GC5	Isoform 2 of 39S ribosomal protein L48, mitochondrial OS=Homo sapiens OX=9606 GN=MRPL48	1	58.15	36983.3	83836.9	5050.44	0.13656	-2.87239	40946.1	0.488402	-1.03386	2.77832	40508	1.09531	0.131334	25795.9	0.307691	-1.70044	-0.0772349
P0DN76	Splicing factor U2AF 35 kDa subunit-like protein OS=Homo sapiens OX=9606 GN=U2AF1L5 PE=1 SV=1	1	61.22	52768.1	82482.7	6187.18	0.117252	-3.09231	5745.69	0.0696594	-3.84354	0.804548	18170.7	0.34435	-1.53805	10834.9	0.13136	-2.9284	0.525219
Q58FF6	Putative heat shock protein HSP 90-beta 4 OS=Homo sapiens OX=9606 GN=HSP90AB4P PE=5 SV=1	1	405.44	196767	1893.24	23054.8	0.117168	-3.09335	54296.5	28.6792	4.84193	-0.638866	157561	0.800748	-0.320581	135886	71.7744	6.1654	-0.0519968
Q9NYF8	Isoform 3 of Bcl-2-associated transcription factor 1 OS=Homo sapiens OX=9606 GN=BCLAF1	1	2249.72	116078	2882.57	13574.7	0.116945	-3.0961	55206.6	19.1518	4.25941	-0.726884	349357	3.00969	1.58961	281648	97.7072	6.61039	0.240472
P31947	Isoform 2 of 14-3-3 protein sigma OS=Homo sapiens OX=9606 GN=SFN	1	200.38	2016.7	2133.67	234.111	0.116086	-3.10674	1369.16	0.641695	-0.640039	4.85398	3801.88	1.88519	0.914712	1490.79	0.698698	-0.51726	-1.76838
P0C0L4	Isoform 2 of Complement C4-A OS=Homo sapiens OX=9606 GN=C4A	1	156.65	1.89735e+07	271289	2.16761e+06	0.114244	-3.12981	765260	2.82083	1.49612	-2.09195	595390	0.03138	-4.99401	919153	3.3881	1.76048	-2.83674
P35813	Isoform Alpha-2 of Protein phosphatase 1A OS=Homo sapiens OX=9606 GN=PPM1A	1	37.11	15901.6	25950.5	1694.17	0.106541	-3.23052	32452.8	1.25056	0.322576	-10.0148	0	0	#NUM!	17557.9	0.676589	-0.563648	#NUM!
P26368	Isoform 2 of Splicing factor U2AF 65 kDa subunit OS=Homo sapiens OX=9606 GN=U2AF2	1	75.64	93780.4	244373	9427.17	0.100524	-3.31439	30430.8	0.124526	-3.00548	1.10278	150707	1.60702	0.684385	88923.5	0.363884	-1.45845	-0.469255
P20719	Homeobox protein Hox-A5 OS=Homo sapiens OX=9606 GN=HOXA5 PE=1 SV=2	1	71.48	3996.95	8975.73	350.473	0.0876852	-3.51152	0	0	#NUM!	#NUM!	12100.2	3.02736	1.59806	7283.66	0.811484	-0.301365	-5.30275
Q16875	Isoform 2 of 6-phosphofructo-2-kinase/fructose-2,6-bisphosphatase 3 OS=Homo sapiens OX=9606 GN=PFKFB3	1	52.56	30855.6	167411	2683.44	0.0869678	-3.52337	21451.1	0.128134	-2.96427	1.18861	34386.3	1.11443	0.156303	33390.4	0.199452	-2.32589	-0.0672016
P17066	Heat shock 70 kDa protein 6 OS=Homo sapiens OX=9606 GN=HSPA6 PE=1 SV=2	1	1337.71	4.34054e+07	647263	3.32048e+06	0.0764994	-3.70841	708091	1.09398	0.129583	-28.6181	1.91632e+06	0.0441493	-4.50146	5.27877e+06	8.15553	3.02778	-1.48672
A2NJV5	Immunoglobulin kappa variable 2-29 OS=Homo sapiens OX=9606 GN=IGKV2-29 PE=3 SV=2	1	1754.01	454284	74762.5	31265.1	0.0688226	-3.86097	38601.8	0.516326	-0.953647	4.04864	137029	0.301637	-1.72912	177054	2.36822	1.2438	-1.39019
O95777	U6 snRNA-associated Sm-like protein LSm8 OS=Homo sapiens OX=9606 GN=LSM8 PE=1 SV=3	1	47.36	53727.7	117813	3532.06	0.0657401	-3.92708	46000.9	0.390456	-1.35677	2.89444	39580.5	0.736688	-0.440875	21947	0.186286	-2.42441	0.181849
Q9UKJ3	Isoform 2 of G patch domain-containing protein 8 OS=Homo sapiens OX=9606 GN=GPATCH8	1	65.51	21058.8	4603.79	1367.98	0.0649602	-3.9443	4701.94	1.02132	0.0304338	-129.603	22193.2	1.05387	0.0756968	9063.59	1.96873	0.977262	0.077458
P49454	Centromere protein F OS=Homo sapiens OX=9606 GN=CENPF PE=1 SV=3	1	63.83	485150	16164.5	29232.6	0.0602548	-4.05278	39262.2	2.42891	1.28031	-3.16547	15418.1	0.0317801	-4.97573	27733.4	1.7157	0.778794	-6.38902
Q8WUQ7	Isoform 2 of Cactin OS=Homo sapiens OX=9606 GN=CACTIN	1	64.37	33521.2	60796.4	1299.03	0.0387524	-4.68957	2552.07	0.0419774	-4.57424	1.02521	16182.8	0.482764	-1.05061	2447.17	0.0402519	-4.6348	0.226679
Q2TAZ0	Autophagy-related protein 2 homolog A OS=Homo sapiens OX=9606 GN=ATG2A PE=1 SV=3	1	28.08	786501	267720	13862	0.0176248	-5.82625	41477.4	0.154928	-2.69033	2.16562	73252.7	0.0931374	-3.4245	113043	0.422242	-1.24386	2.75312
A0A0B4	Immunoglobulin heavy variable 3/OR16-9 (non-functional) (Fragment) OS=Homo sapiens OX=9606 GN=IGHV3OR16-9 PE=1 SV=1	1	50.52	7176.51	100112	90.9627	0.0126751	-6.30186	0	0	#NUM!	#NUM!	103.848	0.0144706	-6.11074	163.437	0.00163254	-9.25866	0.660002
Q6P5R6	60S ribosomal protein L22-like 1 OS=Homo sapiens OX=9606 GN=RPL22L1 PE=1 SV=2	1	47.81	3977.98	229.126	20.5628	0.00516917	-7.59585	0	0	#NUM!	#NUM!	557.374	0.140115	-2.83532	4842.45	21.1345	4.40153	-0.644167

## Sheet: Figure 1D Experiment II
				FLAG		FLAG-PCNA							FLAG-FAM111B
				Normalized abundance		Normalized abundance	Fold change	Log2 fold change	Normalized abundance	Fold change	Log2 fold change	Log2 fold change ratio	Normalized abundance	Fold change	Log2 fold change	Normalized abundance	Fold change	Log2 fold change	Log2 fold change ratio
Uniprot	Description	Unique peptdes	Mass	Repeat 1A	Repeat 1B	Repeat 1A	FLAG-PCNA 1A / FLAG 1A	Log2FC(FLAG-PCNA 1A / FLAG 1A)	Repeat 1B	FLAG-PCNA 1B/ FLAG 1B	Log2FC(FLAG-PCNA 1B / FLAG 1B)	Ratio Log2FC (1A/1B)	Repeat 1A	FLAG-FAM111B 1A / FLAG 1A	Log2FC(FLAG-FAM111B 1A / FLAG 1A)	Repeat 1B	FLAG-FAM111B 1B/ FLAG 1B	Log2FC(FLAG-FAM111B 1B / FLAG 1B)	Ratio Log2FC (1A/1B)
A0A499	E3 ubiquitin-protein ligase MYCBP2 OS=Homo sapiens OX=9606 GN=MYCBP2 PE=1 SV=1	225	517856	292530	1.3659e+07	693480	2.37063	1.24527	3.10515e+06	0.227334	-2.13711	-0.582688	6.08266e+06	20.7933	4.37805	1.12351e+07	0.822544	-0.281836	-15.534
P52732	Kinesin-like protein KIF11 OS=Homo sapiens OX=9606 GN=KIF11 PE=1 SV=2	101	120111	4.75414e+07	3.09717e+07	2.88009e+06	0.0605808	-4.045	5.59683e+06	0.180708	-2.46827	1.6388	2.14816e+07	0.45185	-1.14609	2.53011e+07	0.81691	-0.29175	3.92831
P35251	Isoform 2 of Replication factor C subunit 1 OS=Homo sapiens OX=9606 GN=RFC1	90	128617	168951	652732	2.45168e+07	145.112	7.18103	1.7147e+07	26.2695	4.71532	1.52291	349889	2.07095	1.05029	412312	0.631671	-0.662754	-1.58474
Q07864	DNA polymerase epsilon catalytic subunit A OS=Homo sapiens OX=9606 GN=POLE PE=1 SV=5	85	264031	331260	3.65359e+06	1.04706e+07	31.6083	4.98223	5.93592e+06	1.62468	0.700157	7.11588	771813	2.32993	1.22029	1.67371e+06	0.458101	-1.12626	-1.08348
P28340	DNA polymerase delta catalytic subunit OS=Homo sapiens OX=9606 GN=POLD1 PE=1 SV=2	69	125035	75781.2	927073	1.47551e+07	194.707	7.60516	1.11335e+07	12.0093	3.58608	2.12075	693060	9.14554	3.19307	790462	0.852642	-0.229988	-13.8836
P46821	Microtubule-associated protein 1B OS=Homo sapiens OX=9606 GN=MAP1B PE=1 SV=2	67	271665	993805	2.38627e+06	848888	0.854179	-0.227389	2.75664e+06	1.15521	0.208153	-1.09242	722474	0.726977	-0.460018	1.33956e+06	0.561362	-0.832997	0.552244
P04264	Keratin, type II cytoskeletal 1 OS=Homo sapiens OX=9606 GN=KRT1 PE=1 SV=6	61	66170	7.68367e+07	4.04138e+07	3.73765e+07	0.486441	-1.03966	2.18227e+07	0.539981	-0.889019	1.16945	2.92807e+07	0.381077	-1.39184	4.68006e+07	1.15804	0.211681	-6.57519
P21333	Isoform 2 of Filamin-A OS=Homo sapiens OX=9606 GN=FLNA	59	282581	2.57692e+06	1.67411e+06	610772	0.237016	-2.07694	721931	0.431233	-1.21346	1.71159	1.01678e+06	0.394572	-1.34164	1.07063e+06	0.639522	-0.644935	2.08027
P12004	Proliferating cell nuclear antigen OS=Homo sapiens OX=9606 GN=PCNA PE=1 SV=1	54	29092	798958	5.89082e+06	1.31335e+10	16438.2	14.0048	6.99022e+09	1186.63	10.2127	1.37132	6.0688e+06	7.5959	2.92522	5.07116e+06	0.860858	-0.216153	-13.5331
P35527	Keratin, type I cytoskeletal 9 OS=Homo sapiens OX=9606 GN=KRT9 PE=1 SV=3	54	62255	4.21517e+07	3.13048e+07	2.69964e+07	0.640458	-0.642824	2.17484e+07	0.694729	-0.525478	1.22331	2.03839e+07	0.483585	-1.04816	3.0788e+07	0.983491	-0.024016	43.6442
P20585	DNA mismatch repair protein Msh3 OS=Homo sapiens OX=9606 GN=MSH3 PE=1 SV=4	52	128301	37679.2	791916	5.32036e+06	141.202	7.14161	2.13275e+06	2.69315	1.4293	4.9966	54050.5	1.43449	0.520541	175042	0.221037	-2.17764	-0.239039
Q14204	Cytoplasmic dynein 1 heavy chain 1 OS=Homo sapiens OX=9606 GN=DYNC1H1 PE=1 SV=5	49	534809	2.12356e+06	8.32972e+06	838194	0.394712	-1.34113	4.72081e+06	0.566743	-0.819234	1.63705	1.41912e+06	0.668275	-0.581485	5.23293e+06	0.628224	-0.67065	0.867047
P49368	T-complex protein 1 subunit gamma OS=Homo sapiens OX=9606 GN=CCT3 PE=1 SV=4	45	61066	1.30539e+06	1.10303e+06	1.39097e+06	1.06556	0.091617	1.49846e+06	1.35849	0.442004	0.207276	1.24642e+06	0.954826	-0.0666904	1.36692e+06	1.23924	0.30946	-0.215506
P13645	Keratin, type I cytoskeletal 10 OS=Homo sapiens OX=9606 GN=KRT10 PE=1 SV=6	45	59020	6.85922e+07	1.97621e+07	1.61464e+07	0.235397	-2.08684	1.80761e+07	0.914684	-0.128654	16.2205	1.76631e+07	0.257508	-1.95731	2.79951e+07	1.4166	0.502437	-3.89563
O14744	Protein arginine N-methyltransferase 5 OS=Homo sapiens OX=9606 GN=PRMT5 PE=1 SV=4	45	73322	2.10934e+07	1.32947e+07	2.63172e+06	0.124765	-3.00271	2.83324e+06	0.213111	-2.23032	1.34631	1.25618e+07	0.595531	-0.747751	9.82241e+06	0.738822	-0.436701	1.71227
P50990	T-complex protein 1 subunit theta OS=Homo sapiens OX=9606 GN=CCT8 PE=1 SV=4	44	60153	356248	2.13428e+06	836733	2.34874	1.23189	646405	0.302868	-1.72324	-0.714868	702701	1.97251	0.98003	2.09689e+06	0.982481	-0.025498	-38.4356
P98175	Isoform 5 of RNA-binding protein 10 OS=Homo sapiens OX=9606 GN=RBM10	43	110641	3.20088e+06	7.08113e+06	1.67586e+06	0.523563	-0.933566	2.04361e+06	0.2886	-1.79286	0.520714	2.39164e+06	0.74718	-0.420472	3.85553e+06	0.54448	-0.877049	0.479416
E7EXA6	Chromosome transmission fidelity protein 18 homolog OS=Homo sapiens OX=9606 GN=CHTF18 PE=1 SV=2	42	108049	191183	723790	8.76592e+06	45.851	5.51888	8.04173e+06	11.1106	3.47386	1.58869	187929	0.982983	-0.0247619	596944	0.824746	-0.277978	0.0890787
P40938	Replication factor C subunit 3 OS=Homo sapiens OX=9606 GN=RFC3 PE=1 SV=2	41	41328	183527	273789	1.56683e+07	85.3737	6.41572	1.68254e+07	61.4538	5.94143	1.07983	238264	1.29825	0.376571	218691	0.798756	-0.324174	-1.16163
P48643	T-complex protein 1 subunit epsilon OS=Homo sapiens OX=9606 GN=CCT5 PE=1 SV=1	40	60089	433817	603108	1.21408e+06	2.7986	1.4847	628030	1.04132	0.0584157	25.4162	597020	1.3762	0.460693	554644	0.919643	-0.120854	-3.81196
P50991	T-complex protein 1 subunit delta OS=Homo sapiens OX=9606 GN=CCT4 PE=1 SV=4	40	58401	886157	431273	1.58178e+06	1.78499	0.835913	761608	1.76595	0.820448	1.01885	994008	1.12171	0.165695	606159	1.40551	0.491097	0.337397
P17987	T-complex protein 1 subunit alpha OS=Homo sapiens OX=9606 GN=TCP1 PE=1 SV=1	40	60819	774310	942108	1.18932e+06	1.53597	0.619152	617896	0.655866	-0.608528	-1.01746	1.06052e+06	1.36963	0.453791	2.46048e+06	2.61167	1.38497	0.327653
P39748	Flap endonuclease 1 OS=Homo sapiens OX=9606 GN=FEN1 PE=1 SV=1	40	42908	248962	2.90048e+06	1.39208e+08	559.152	9.1271	1.02163e+08	35.2226	5.13843	1.77624	241313	0.969277	-0.0450187	1.09718e+06	0.378273	-1.4025	0.0320989
P35908	Keratin, type II cytoskeletal 2 epidermal OS=Homo sapiens OX=9606 GN=KRT2 PE=1 SV=2	40	65678	1.29991e+07	8.3699e+06	4.47724e+06	0.344428	-1.53773	4.7744e+06	0.570425	-0.809891	1.89868	5.30758e+06	0.408305	-1.29228	4.46246e+06	0.533156	-0.907371	1.4242
P15924	Desmoplakin OS=Homo sapiens OX=9606 GN=DSP PE=1 SV=3	40	334021	875654	525907	299189	0.341675	-1.5493	193847	0.368595	-1.43989	1.07599	206238	0.235524	-2.08605	334560	0.636158	-0.652543	3.1968
O75533	Splicing factor 3B subunit 1 OS=Homo sapiens OX=9606 GN=SF3B1 PE=1 SV=3	40	146479	1.57862e+06	659379	252292	0.159818	-2.6455	256425	0.388888	-1.36257	1.94155	1.10842e+06	0.702146	-0.510157	553262	0.839066	-0.253144	2.01528
P43246	DNA mismatch repair protein Msh2 OS=Homo sapiens OX=9606 GN=MSH2 PE=1 SV=1	38	105418	193060	1.65549e+06	3.26725e+06	16.9235	4.08096	2.9344e+06	1.77252	0.825803	4.9418	335269	1.7366	0.796269	1.00975e+06	0.60994	-0.713261	-1.11638
A0A087	Clathrin heavy chain OS=Homo sapiens OX=9606 GN=CLTC PE=1 SV=1	37	193703	1.17803e+06	2.13928e+06	225235	0.191196	-2.38688	421726	0.197135	-2.34275	1.01884	986560	0.837463	-0.255903	1.37152e+06	0.641113	-0.641349	0.399007
Q01804	OTU domain-containing protein 4 OS=Homo sapiens OX=9606 GN=OTUD4 PE=1 SV=4	36	124823	750459	1.1725e+06	1.53791e+08	204.929	7.67898	8.05995e+07	68.7418	6.10312	1.25821	650055	0.866209	-0.207213	827290	0.70558	-0.503119	0.411856
P18858	DNA ligase 1 OS=Homo sapiens OX=9606 GN=LIG1 PE=1 SV=1	36	102301	80392.9	246881	3.35864e+06	41.7778	5.38467	1.26624e+06	5.12893	2.35866	2.28294	65412.9	0.813665	-0.297493	141893	0.574741	-0.799017	0.372324
P78371	T-complex protein 1 subunit beta OS=Homo sapiens OX=9606 GN=CCT2 PE=1 SV=4	34	57794	1.99734e+06	1.33144e+06	1.03536e+06	0.518369	-0.947949	1.65626e+06	1.24396	0.314937	-3.00996	1.08772e+06	0.544587	-0.876767	831071	0.624188	-0.679948	1.28946
Q96QE3	ATPase family AAA domain-containing protein 5 OS=Homo sapiens OX=9606 GN=ATAD5 PE=1 SV=4	34	209494	118509	137926	1.1601e+06	9.78913	3.29118	901860	6.53874	2.70901	1.2149	32241.9	0.272063	-1.87799	52962.2	0.383991	-1.38086	1.36002
A0A0D9	Spectrin alpha chain, non-erythrocytic 1 OS=Homo sapiens OX=9606 GN=SPTAN1 PE=1 SV=1	34	283461	916207	2.13171e+06	231360	0.252519	-1.98554	123537	0.0579519	-4.109	0.483216	521493	0.569187	-0.813025	1.26198e+06	0.592004	-0.756321	1.07497
P27708	CAD protein OS=Homo sapiens OX=9606 GN=CAD PE=1 SV=3	33	245167	480131	1.23785e+06	696327	1.45029	0.536338	1.23949e+06	1.00133	0.00191047	280.737	480513	1.0008	0.00114876	409478	0.330797	-1.59598	-0.000719784
P40937	Replication factor C subunit 5 OS=Homo sapiens OX=9606 GN=RFC5 PE=1 SV=1	33	38757	857072	7.41788e+06	2.59095e+07	30.2302	4.91792	1.45534e+07	1.96194	0.972278	5.05814	1.23683e+06	1.44309	0.529163	3.41561e+06	0.460456	-1.11886	-0.472947
P10809	60 kDa heat shock protein, mitochondrial OS=Homo sapiens OX=9606 GN=HSPD1 PE=1 SV=2	32	61187	970891	3.24996e+06	1.30936e+06	1.34862	0.431479	1.22676e+06	0.377469	-1.40557	-0.306978	902418	0.929474	-0.105514	1.61034e+06	0.495494	-1.01306	0.104154
P09874	Poly [ADP-ribose] polymerase 1 OS=Homo sapiens OX=9606 GN=PARP1 PE=1 SV=4	32	113811	901953	2.84247e+06	1.19888e+06	1.3292	0.410561	1.77984e+06	0.62616	-0.675396	-0.607882	1.01817e+06	1.12885	0.174859	1.39876e+06	0.492095	-1.02299	-0.170929
Q99832	T-complex protein 1 subunit eta OS=Homo sapiens OX=9606 GN=CCT7 PE=1 SV=2	30	59842	2.14001e+06	2.7215e+06	2.16664e+06	1.01245	0.0178449	2.19697e+06	0.807264	-0.308887	-0.0577715	1.66258e+06	0.776903	-0.364193	2.0763e+06	0.762926	-0.390384	0.932911
A0A0R4	Matrin-3 OS=Homo sapiens OX=9606 GN=MATR3 PE=1 SV=1	30	95078	2.02316e+06	562750	649222	0.320895	-1.63983	838240	1.48954	0.574868	-2.85253	922276	0.45586	-1.13334	486613	0.864704	-0.209721	5.40402
Q16531	DNA damage-binding protein 1 OS=Homo sapiens OX=9606 GN=DDB1 PE=1 SV=1	30	128142	166479	654858	815102	4.89613	2.29164	1.92639e+06	2.94169	1.55664	1.47217	204585	1.2289	0.297366	295278	0.450903	-1.14911	-0.25878
P35250	Replication factor C subunit 2 OS=Homo sapiens OX=9606 GN=RFC2 PE=1 SV=3	30	39588	254913	115045	3.00364e+07	117.83	6.88056	2.92634e+07	254.365	7.99075	0.861066	119782	0.469893	-1.0896	192695	1.67495	0.744116	-1.46428
Q13111	Chromatin assembly factor 1 subunit A OS=Homo sapiens OX=9606 GN=CHAF1A PE=1 SV=3	30	108041	136704	123066	4.05866e+06	29.6893	4.89187	2.74646e+06	22.317	4.48007	1.09192	100862	0.737811	-0.438677	61157	0.496946	-1.00884	0.434833
K7EJE8	Lon protease homolog, mitochondrial OS=Homo sapiens OX=9606 GN=LONP1 PE=1 SV=1	29	93637	274716	1.94821e+06	368255	1.34049	0.422762	772412	0.396473	-1.33471	-0.316745	128259	0.466878	-1.09888	544217	0.279342	-1.8399	0.597253
P38646	Stress-70 protein, mitochondrial OS=Homo sapiens OX=9606 GN=HSPA9 PE=1 SV=2	29	73920	224855	587255	779176	3.46524	1.79296	387454	0.659772	-0.599961	-2.98845	227793	1.01307	0.0187325	354921	0.604373	-0.72649	-0.025785
Q15393	Splicing factor 3B subunit 3 OS=Homo sapiens OX=9606 GN=SF3B3 PE=1 SV=4	29	136575	1.42537e+06	868974	441836	0.309979	-1.68976	367460	0.422866	-1.24173	1.36081	984415	0.690637	-0.534001	818258	0.941637	-0.0867569	6.15515
O75122	CLIP-associating protein 2 OS=Homo sapiens OX=9606 GN=CLASP2 PE=1 SV=3	29	141775	980706	838674	224297	0.22871	-2.12841	567604	0.676787	-0.563227	3.77896	716425	0.73052	-0.453005	618487	0.737458	-0.439368	1.03104
P78406	mRNA export factor OS=Homo sapiens OX=9606 GN=RAE1 PE=1 SV=1	28	41569	231290	234138	1.17005e+07	50.5878	5.66072	1.47372e+06	6.29422	2.65403	2.13288	8.30074e+06	35.8889	5.16546	8.00728e+06	34.199	5.09588	1.01365
O14654	Insulin receptor substrate 4 OS=Homo sapiens OX=9606 GN=IRS4 PE=1 SV=1	28	134711	152184	537075	935284	6.14573	2.61958	1.17437e+06	2.1866	1.12869	2.3209	245102	1.61056	0.687559	454023	0.845363	-0.242358	-2.83696
Q15054	DNA polymerase delta subunit 3 OS=Homo sapiens OX=9606 GN=POLD3 PE=1 SV=2	28	51653	82763.5	430995	9.77652e+06	118.126	6.88418	9.02818e+06	20.9473	4.38869	1.56862	140499	1.6976	0.763497	349538	0.811002	-0.302223	-2.52627
P08779	Keratin, type I cytoskeletal 16 OS=Homo sapiens OX=9606 GN=KRT16 PE=1 SV=4	28	51578	4.69253e+06	1.49847e+06	4.2985e+06	0.91603	-0.126532	2.71295e+06	1.81048	0.856373	-0.147754	1.80816e+06	0.385328	-1.37584	4.65426e+06	3.10601	1.63506	-0.841459
P0DMV8	Heat shock 70 kDa protein 1A OS=Homo sapiens OX=9606 GN=HSPA1A PE=1 SV=1	27	70294	2.45466e+06	3.25184e+06	6.31646e+06	2.57326	1.3636	6.90816e+06	2.12439	1.08705	1.2544	4.68303e+06	1.90782	0.931922	5.76198e+06	1.77191	0.825308	1.12918
Q8IWI9	MAX gene-associated protein OS=Homo sapiens OX=9606 GN=MGA PE=1 SV=4	27	338118	435249	675562	188818	0.433816	-1.20484	457992	0.677942	-0.560767	2.14857	262807	0.603807	-0.72784	167538	0.247998	-2.0116	0.361822
P13639	Elongation factor 2 OS=Homo sapiens OX=9606 GN=EEF2 PE=1 SV=4	27	96246	1.22928e+06	374472	265993	0.216382	-2.20835	444686	1.1875	0.24793	-8.90714	522828	0.425313	-1.2334	331152	0.884318	-0.177363	6.95411
Q9NXC5	GATOR complex protein MIOS OS=Homo sapiens OX=9606 GN=MIOS PE=1 SV=2	26	100232	364600	255875	144498	0.396319	-1.33527	87067.5	0.340274	-1.55523	0.858565	856464	2.34905	1.23208	598658	2.33966	1.2263	1.00471
P11021	Endoplasmic reticulum chaperone BiP OS=Homo sapiens OX=9606 GN=HSPA5 PE=1 SV=2	26	72402	800455	543241	1.09062e+06	1.36249	0.446251	2.93637e+06	5.40528	2.43437	0.183313	768396	0.959949	-0.0589698	938153	1.72696	0.788232	-0.0748127
O95831	Apoptosis-inducing factor 1, mitochondrial OS=Homo sapiens OX=9606 GN=AIFM1 PE=1 SV=1	26	67144	758161	2.88923e+06	5.76588e+06	7.60509	2.92696	4.59944e+06	1.59192	0.670771	4.36358	796115	1.05006	0.070472	1.81601e+06	0.628546	-0.66991	-0.105196
Q13435	Splicing factor 3B subunit 2 OS=Homo sapiens OX=9606 GN=SF3B2 PE=1 SV=2	26	100279	1.26672e+06	1.32223e+06	308393	0.243457	-2.03826	463522	0.35056	-1.51227	1.34782	751528	0.593285	-0.753202	728132	0.550683	-0.860706	0.875098
Q13112	Chromatin assembly factor 1 subunit B OS=Homo sapiens OX=9606 GN=CHAF1B PE=1 SV=1	25	61910	373168	1.09284e+06	3.26304e+06	8.74415	3.12832	2.86204e+06	2.6189	1.38896	2.25227	183007	0.490414	-1.02793	621295	0.568514	-0.814731	1.26168
P35249	Replication factor C subunit 4 OS=Homo sapiens OX=9606 GN=RFC4 PE=1 SV=2	25	40170	371121	1.45111e+06	3.0317e+07	81.6904	6.35209	1.73883e+07	11.9828	3.58289	1.7729	302767	0.815817	-0.293683	466711	0.321624	-1.63655	0.179452
A0A087	Spectrin beta chain OS=Homo sapiens OX=9606 GN=SPTBN1 PE=1 SV=1	25	275457	163681	275640	32373.7	0.197786	-2.33799	119453	0.433367	-1.20634	1.93809	107607	0.657417	-0.60512	187341	0.679659	-0.557117	1.08616
P07814	Bifunctional glutamate/proline--tRNA ligase OS=Homo sapiens OX=9606 GN=EPRS PE=1 SV=5	24	172080	913826	810087	385500	0.421852	-1.24519	236199	0.291572	-1.77807	0.700303	591053	0.646789	-0.628634	492404	0.60784	-0.718236	0.875247
Q5U5X8	Protein FAM222A OS=Homo sapiens OX=9606 GN=FAM222A PE=2 SV=1	23	47389	899704	2.85316e+06	2.57917e+06	2.86669	1.51939	2.23433e+06	0.783105	-0.352722	-4.3076	1.56991e+06	1.74492	0.803163	1.31416e+06	0.460597	-1.11842	-0.71812
P40227	T-complex protein 1 subunit zeta OS=Homo sapiens OX=9606 GN=CCT6A PE=1 SV=3	22	58444	1.5044e+06	2.13943e+06	1.64736e+06	1.09502	0.13096	610282	0.285255	-1.80968	-0.0723668	1.02561e+06	0.681736	-0.552716	1.17924e+06	0.551193	-0.859372	0.643163
P52272	Isoform 2 of Heterogeneous nuclear ribonucleoprotein M OS=Homo sapiens OX=9606 GN=HNRNPM	22	73857	422753	1.52269e+06	1.19874e+07	28.3556	4.82556	1.55163e+07	10.19	3.34909	1.44086	613337	1.45082	0.536866	1.31902e+06	0.866246	-0.207152	-2.59166
O43143	Pre-mRNA-splicing factor ATP-dependent RNA helicase DHX15 OS=Homo sapiens OX=9606 GN=DHX15 PE=1 SV=2	22	91673	1.92082e+06	273582	284754	0.148246	-2.75394	207787	0.759505	-0.396869	6.93916	737258	0.383824	-1.38148	124123	0.453696	-1.1402	1.21161
Q15208	Serine/threonine-protein kinase 38 OS=Homo sapiens OX=9606 GN=STK38 PE=1 SV=1	22	54498	7.55418e+06	5.89704e+06	3.71697e+06	0.492041	-1.02315	1.59865e+06	0.271094	-1.88314	0.543322	4.91496e+06	0.650627	-0.620097	3.8841e+06	0.658652	-0.602412	1.02936
P11142	Heat shock cognate 71 kDa protein OS=Homo sapiens OX=9606 GN=HSPA8 PE=1 SV=1	21	71082	2.24266e+06	2.56295e+06	4.81529e+06	2.14713	1.10241	5.0771e+06	1.98096	0.9862	1.11784	3.20742e+06	1.43018	0.516201	3.88515e+06	1.51589	0.600166	0.860096
A0A087	DNA polymerase delta subunit 2 OS=Homo sapiens OX=9606 GN=POLD2 PE=1 SV=1	20	55345	194013	741354	1.03258e+07	53.2224	5.73396	6.45852e+06	8.71179	3.12297	1.83606	111439	0.574392	-0.799892	1.19337e+06	1.60971	0.686802	-1.16466
Q5UIP0	Isoform 2 of Telomere-associated protein RIF1 OS=Homo sapiens OX=9606 GN=RIF1	19	273629	693118	270056	100698	0.145283	-2.78306	30631.8	0.113428	-3.14015	0.886283	316140	0.456112	-1.13254	175922	0.65143	-0.618319	1.83164
Q14152	Eukaryotic translation initiation factor 3 subunit A OS=Homo sapiens OX=9606 GN=EIF3A PE=1 SV=1	19	166867	836062	226943	356703	0.426646	-1.22889	384716	1.69521	0.761462	-1.61385	604701	0.723273	-0.467388	240888	1.06145	0.0860307	-5.43281
P78527	DNA-dependent protein kinase catalytic subunit OS=Homo sapiens OX=9606 GN=PRKDC PE=1 SV=3	19	473749	60730.4	210558	342702	5.643	2.49646	234196	1.11226	0.153496	16.264	40559.8	0.667867	-0.582367	28586.6	0.135766	-2.88081	0.202154
P68104	Elongation factor 1-alpha 1 OS=Homo sapiens OX=9606 GN=EEF1A1 PE=1 SV=1	19	50451	4.04943e+06	1.84558e+06	2.03186e+06	0.501764	-0.994918	4.42239e+06	2.3962	1.26075	-0.789149	1.51322e+06	0.373688	-1.42009	1.5339e+06	0.831121	-0.26687	5.32129
P52597	Heterogeneous nuclear ribonucleoprotein F OS=Homo sapiens OX=9606 GN=HNRNPF PE=1 SV=3	18	45985	864397	1.59219e+06	1.49597e+06	1.73065	0.791312	1.09597e+06	0.688343	-0.5388	-1.46866	578666	0.669445	-0.578963	977507	0.61394	-0.70383	0.822589
O14980	Exportin-1 OS=Homo sapiens OX=9606 GN=XPO1 PE=1 SV=1	18	124447	119927	91707.9	463581	3.86553	1.95067	715200	7.79867	2.96323	0.658291	80986.7	0.675302	-0.566396	50929.8	0.555348	-0.848536	0.667498
Q00325	Isoform B of Phosphate carrier protein, mitochondrial OS=Homo sapiens OX=9606 GN=SLC25A3	18	40389	315287	258565	3.28224e+06	10.4103	3.37994	5.64119e+06	21.8173	4.4474	0.759981	625015	1.98236	0.987222	625506	2.41914	1.2745	0.774598
P56282	Isoform 3 of DNA polymerase epsilon subunit 2 OS=Homo sapiens OX=9606 GN=POLE2	18	57432	72781.5	207798	3.73708e+06	51.3465	5.68219	3.37191e+06	16.2268	4.02031	1.41337	32866.5	0.451577	-1.14696	129709	0.624208	-0.679901	1.68694
P13647	Keratin, type II cytoskeletal 5 OS=Homo sapiens OX=9606 GN=KRT5 PE=1 SV=3	18	62568	5.08284e+06	2.91419e+06	2.46808e+06	0.485571	-1.04225	2.06772e+06	0.709536	-0.495052	2.10533	2.60646e+06	0.512796	-0.963543	3.41489e+06	1.17181	0.228743	-4.21234
Q9BRS2	Serine/threonine-protein kinase RIO1 OS=Homo sapiens OX=9606 GN=RIOK1 PE=1 SV=2	18	65884	989237	485048	283484	0.286568	-1.80305	370563	0.763972	-0.388408	4.64216	596415	0.602904	-0.729999	655092	1.35057	0.433571	-1.68369
O15042	Isoform 2 of U2 snRNP-associated SURP motif-containing protein OS=Homo sapiens OX=9606 GN=U2SURP	18	118618	1.32425e+06	524915	376711	0.284471	-1.81365	248498	0.473406	-1.07885	1.68109	1.09316e+06	0.825492	-0.276674	437168	0.832835	-0.263898	1.04841
Q16891	Isoform 2 of MICOS complex subunit MIC60 OS=Homo sapiens OX=9606 GN=IMMT	18	82973	502015	1.49452e+06	4.25089e+06	8.46765	3.08196	694954	0.465002	-1.10469	-2.78989	332112	0.661558	-0.596061	593457	0.39709	-1.33246	0.447337
O75643	U5 small nuclear ribonucleoprotein 200 kDa helicase OS=Homo sapiens OX=9606 GN=SNRNP200 PE=1 SV=2	18	246006	709973	158184	99168.1	0.139679	-2.83982	34015.6	0.215038	-2.21733	1.28073	245838	0.346264	-1.53006	111114	0.702433	-0.509568	3.00265
Q8WWY3	U4/U6 small nuclear ribonucleoprotein Prp31 OS=Homo sapiens OX=9606 GN=PRPF31 PE=1 SV=2	18	55649	5.04662e+06	2.04844e+06	890973	0.176549	-2.50186	671963	0.328037	-1.60807	1.55582	1.88065e+06	0.372655	-1.42409	1.37624e+06	0.671847	-0.573795	2.48187
Q9UJS0	Isoform 2 of Calcium-binding mitochondrial carrier protein Aralar2 OS=Homo sapiens OX=9606 GN=SLC25A13	17	74656	87292.3	134102	921893	10.561	3.40067	776681	5.79174	2.534	1.34202	53655.2	0.614662	-0.702135	38749.2	0.288954	-1.79109	0.392016
P52701	Isoform 3 of DNA mismatch repair protein Msh6 OS=Homo sapiens OX=9606 GN=MSH6	17	139523	37481.9	125469	440356	11.7485	3.5544	962098	7.668	2.93885	1.20945	91263.4	2.43487	1.28384	98219.3	0.782816	-0.353255	-3.63433
P26641	Isoform 2 of Elongation factor 1-gamma OS=Homo sapiens OX=9606 GN=EEF1G	17	56456	770315	728658	335630	0.435705	-1.19858	471306	0.646814	-0.628577	1.90681	576637	0.748573	-0.417785	472240	0.648095	-0.625723	0.667684
Q9BVC3	Sister chromatid cohesion protein DCC1 OS=Homo sapiens OX=9606 GN=DSCC1 PE=1 SV=2	17	45481	264896	1.90321e+06	6.0124e+06	22.6972	4.50444	3.77057e+06	1.98116	0.986345	4.5668	332045	1.25349	0.325954	393294	0.206648	-2.27476	-0.143292
Q9Y230	RuvB-like 2 OS=Homo sapiens OX=9606 GN=RUVBL2 PE=1 SV=3	16	51296	216638	452110	449688	2.07576	1.05364	231704	0.512495	-0.964391	-1.09254	413931	1.9107	0.934101	818394	1.81016	0.856121	1.09109
G8JLB6	Heterogeneous nuclear ribonucleoprotein H OS=Homo sapiens OX=9606 GN=HNRNPH1 PE=1 SV=1	16	51482	6.95979e+06	8.88379e+06	1.75883e+06	0.252713	-1.98443	3.98057e+06	0.448071	-1.1582	1.71337	3.28743e+06	0.472346	-1.08208	6.19072e+06	0.696856	-0.521068	2.07667
P31948	Isoform 2 of Stress-induced-phosphoprotein 1 OS=Homo sapiens OX=9606 GN=STIP1	16	68721	1.22971e+06	6.98454e+06	457654	0.372163	-1.42599	2.21003e+06	0.316417	-1.6601	0.85898	1.92864e+06	1.56837	0.649263	2.7982e+06	0.400628	-1.31967	-0.49199
P54105	Methylosome subunit pICln OS=Homo sapiens OX=9606 GN=CLNS1A PE=1 SV=1	16	26370	4.03445e+06	1.69029e+06	1.20819e+06	0.29947	-1.73952	940592	0.556468	-0.845629	2.05707	2.60939e+06	0.646778	-0.628657	1.90718e+06	1.12832	0.174171	-3.60943
Q9UH99	Isoform 2 of SUN domain-containing protein 2 OS=Homo sapiens OX=9606 GN=SUN2	16	82680	1.85899e+06	401693	205052	0.110303	-3.18046	71878.9	0.17894	-2.48245	1.28118	721552	0.388142	-1.36534	321193	0.7996	-0.322649	4.23167
Q5FWF4	Isoform 3 of DNA annealing helicase and endonuclease ZRANB3 OS=Homo sapiens OX=9606 GN=ZRANB3	16	124652	264611	1.91936e+06	948578	3.5848	1.84189	1.93184e+06	1.0065	0.00934833	197.029	238156	0.900022	-0.151967	1.14411e+06	0.596087	-0.746404	0.203599
A0A3B3	Nuclear pore complex protein Nup98-Nup96 OS=Homo sapiens OX=9606 GN=NUP98 PE=1 SV=1	15	143929	15591.6	175884	205580	13.1853	3.72086	614557	3.4941	1.80492	2.06151	1.4915e+06	95.6605	6.57985	1.48604e+06	8.44899	3.07878	2.13716
Q86W56	Poly(ADP-ribose) glycohydrolase OS=Homo sapiens OX=9606 GN=PARG PE=1 SV=1	15	112466	226249	373410	1.07147e+06	4.73579	2.24361	827072	2.21492	1.14725	1.95563	124897	0.552033	-0.857173	174229	0.466591	-1.09977	0.779411
Q9NVI7	Isoform 2 of ATPase family AAA domain-containing protein 3A OS=Homo sapiens OX=9606 GN=ATAD3A	15	66291	145522	131963	595242	4.09038	2.03224	482199	3.65404	1.86949	1.08705	149550	1.02768	0.0393871	99277.2	0.752309	-0.410602	-0.0959253
P61978	Isoform 2 of Heterogeneous nuclear ribonucleoprotein K OS=Homo sapiens OX=9606 GN=HNRNPK	15	51281	1.69585e+06	1.37418e+06	498550	0.293982	-1.7662	645228	0.469539	-1.09068	1.61935	1.14139e+06	0.673047	-0.571222	1.19988e+06	0.873164	-0.195676	2.91922
Q96AV8	Isoform 3 of Transcription factor E2F7 OS=Homo sapiens OX=9606 GN=E2F7	15	98748	673350	188125	73165.1	0.108658	-3.20213	87920.9	0.467354	-1.09741	2.91789	203978	0.30293	-1.72294	233948	1.24358	0.3145	-5.47836
Q9P1Y5	Calmodulin-regulated spectrin-associated protein 3 OS=Homo sapiens OX=9606 GN=CAMSAP3 PE=1 SV=2	15	135464	570479	978265	174236	0.305421	-1.71113	292073	0.298562	-1.7439	0.981209	360036	0.631112	-0.664032	657489	0.672097	-0.573259	1.15835
Q86YZ3	Hornerin OS=Homo sapiens OX=9606 GN=HRNR PE=1 SV=2	15	283140	880671	532977	357370	0.405793	-1.30118	220235	0.413217	-1.27503	1.02051	442174	0.502087	-0.99399	472511	0.886551	-0.173725	5.72164
Q6P2Q9	Pre-mRNA-processing-splicing factor 8 OS=Homo sapiens OX=9606 GN=PRPF8 PE=1 SV=2	15	274738	483842	152761	77228.5	0.159615	-2.64733	87669.9	0.573904	-0.801119	3.30454	216659	0.447789	-1.15911	116672	0.763755	-0.388819	2.98111
O95218	Isoform 2 of Zinc finger Ran-binding domain-containing protein 2 OS=Homo sapiens OX=9606 GN=ZRANB2	15	36753	386456	3.15743e+06	62281.9	0.161162	-2.63342	1.20164e+06	0.380576	-1.39374	1.88946	307217	0.794961	-0.331045	1.2133e+06	0.384269	-1.37981	0.23992
Q8NCJ5	SPRY domain-containing protein 3 OS=Homo sapiens OX=9606 GN=SPRYD3 PE=1 SV=2	14	50176	2443.36	146225	23634.2	9.67284	3.27394	113286	0.774741	-0.368214	-8.89139	676668	276.942	8.11344	425232	2.90807	1.54006	5.26826
B4DJV2	Citrate synthase OS=Homo sapiens OX=9606 GN=CS PE=1 SV=1	14	50628	23434.2	24797.7	31783	1.35627	0.439642	4.46411e+06	180.021	7.49202	0.0586813	4.74945e+06	202.672	7.663	3.1803e+06	128.25	7.00281	1.09427
Q9UDY2	Tight junction protein ZO-2 OS=Homo sapiens OX=9606 GN=TJP2 PE=1 SV=2	14	134104	13916.9	19189.2	13270.1	0.953527	-0.068654	5851.66	0.304945	-1.71338	0.0400694	326711	23.4758	4.55311	201996	10.5265	3.39596	1.34074
P08238	Heat shock protein HSP 90-beta OS=Homo sapiens OX=9606 GN=HSP90AB1 PE=1 SV=4	14	83554	563287	472170	995173	1.76672	0.821077	1.10887e+06	2.34845	1.23171	0.666615	1.54521e+06	2.74321	1.45586	1.60377e+06	3.39658	1.76408	0.82528
Q9UNE7	E3 ubiquitin-protein ligase CHIP OS=Homo sapiens OX=9606 GN=STUB1 PE=1 SV=2	14	35290	5159.66	0	295195	57.212	5.83825	106440	#DIV/0!	#DIV/0!	#DIV/0!	11873.5	2.30121	1.20239	1663.13	#DIV/0!	#DIV/0!	#DIV/0!
Q5H9R7	Isoform 2 of Serine/threonine-protein phosphatase 6 regulatory subunit 3 OS=Homo sapiens OX=9606 GN=PPP6R3	14	97866	105251	208334	82959.6	0.788209	-0.343351	185483	0.890318	-0.167608	2.04854	104092	0.988987	-0.0159771	87938.4	0.422104	-1.24433	0.0128399
Q96PK6	RNA-binding protein 14 OS=Homo sapiens OX=9606 GN=RBM14 PE=1 SV=2	14	69620	192472	88415.9	107278	0.557368	-0.843297	112336	1.27054	0.345439	-2.44123	128677	0.668549	-0.580894	125700	1.42169	0.507612	-1.14437
J3QK89	Calcium homeostasis endoplasmic reticulum protein OS=Homo sapiens OX=9606 GN=CHERP PE=1 SV=1	14	105324	1.61208e+06	343171	477670	0.296306	-1.75484	350410	1.02109	0.0301163	-58.2687	953671	0.591577	-0.757362	449102	1.30868	0.388114	-1.95139
Q9BUA3	Spindlin interactor and repressor of chromatin-binding protein OS=Homo sapiens OX=9606 GN=SPINDOC PE=1 SV=3	14	41297	3.1583e+06	1.69809e+06	269959	0.085476	-3.54834	603257	0.355256	-1.49307	2.37654	2.18604e+06	0.692158	-0.530827	1.55876e+06	0.917951	-0.123512	4.29779
O60256	Phosphoribosyl pyrophosphate synthase-associated protein 2 OS=Homo sapiens OX=9606 GN=PRPSAP2 PE=1 SV=1	14	41299	1.33116e+06	906904	76888.5	0.0577607	-4.11377	91564.5	0.100964	-3.30809	1.24355	439700	0.330315	-1.59809	438662	0.483692	-1.04784	1.52512
Q9Y657	Spindlin-1 OS=Homo sapiens OX=9606 GN=SPIN1 PE=1 SV=3	14	29696	1.40086e+06	1.22674e+06	439996	0.314091	-1.67075	606110	0.494083	-1.01718	1.64254	1.13383e+06	0.809387	-0.305099	1.30328e+06	1.06239	0.0873156	-3.49421
P0C2W1	F-box/SPRY domain-containing protein 1 OS=Homo sapiens OX=9606 GN=FBXO45 PE=1 SV=1	13	31183	64925.9	94085.1	45215.4	0.696415	-0.521981	188744	2.0061	1.00439	-0.519699	1.75207e+06	26.9857	4.75412	2.01794e+06	21.448	4.42277	1.07492
P63208	S-phase kinase-associated protein 1 OS=Homo sapiens OX=9606 GN=SKP1 PE=1 SV=2	13	18817	374099	522887	327106	0.874383	-0.193663	143247	0.273955	-1.86799	0.103675	3.18012e+06	8.50074	3.08759	2.90597e+06	5.55754	2.47445	1.24779
P07900	Isoform 2 of Heat shock protein HSP 90-alpha OS=Homo sapiens OX=9606 GN=HSP90AA1	13	98670	366832	338653	695536	1.89606	0.923007	629219	1.858	0.893753	1.03273	1.1633e+06	3.17121	1.66503	928751	2.74248	1.45548	1.14397
O95816	BAG family molecular chaperone regulator 2 OS=Homo sapiens OX=9606 GN=BAG2 PE=1 SV=1	13	23928	55610.3	39505.4	128869	2.31735	1.21248	118571	3.00139	1.58563	0.764666	74942.5	1.34764	0.430431	49330.4	1.2487	0.32043	1.34329
P53007	Tricarboxylate transport protein, mitochondrial OS=Homo sapiens OX=9606 GN=SLC25A1 PE=1 SV=2	13	34333	351301	336111	2.70029e+06	7.68653	2.94233	2.38822e+06	7.10544	2.82892	1.04009	247092	0.703361	-0.507662	405386	1.20611	0.270356	-1.87775
Q9BQA1	Methylosome protein 50 OS=Homo sapiens OX=9606 GN=WDR77 PE=1 SV=1	13	37442	2.02207e+07	1.5116e+07	3.62144e+06	0.179096	-2.48119	3.18194e+06	0.210501	-2.2481	1.10368	5.40454e+06	0.267278	-1.90359	1.23027e+07	0.813882	-0.297108	6.40705
P22626	Heterogeneous nuclear ribonucleoproteins A2/B1 OS=Homo sapiens OX=9606 GN=HNRNPA2B1 PE=1 SV=2	13	37464	966523	754354	380101	0.393267	-1.34642	482614	0.639771	-0.644373	2.0895	663472	0.686453	-0.542768	671636	0.890345	-0.167563	3.23918
Q92616	eIF-2-alpha kinase activator GCN1 OS=Homo sapiens OX=9606 GN=GCN1 PE=1 SV=6	13	294967	164101	785501	235797	1.4369	0.522961	632149	0.804773	-0.313347	-1.66895	126356	0.76999	-0.377089	624390	0.794895	-0.331165	1.13868
Q02978	Mitochondrial 2-oxoglutarate/malate carrier protein OS=Homo sapiens OX=9606 GN=SLC25A11 PE=1 SV=3	13	34211	88110.7	159414	548341	6.22332	2.63769	306319	1.92153	0.942258	2.79932	64812.2	0.735577	-0.443052	74187.8	0.46538	-1.10352	0.40149
P14923	Junction plakoglobin OS=Homo sapiens OX=9606 GN=JUP PE=1 SV=3	13	82434	355364	323135	303579	0.854277	-0.227224	309197	0.956866	-0.0636118	3.57204	205607	0.578581	-0.789409	387807	1.20014	0.263203	-2.99924
Q8IX01	Isoform 3 of SURP and G-patch domain-containing protein 2 OS=Homo sapiens OX=9606 GN=SUGP2	13	117183	143040	343123	82533.4	0.576997	-0.793365	180032	0.524686	-0.930473	0.852647	84740.3	0.592425	-0.755295	205468	0.598818	-0.739812	1.02093
E7EX17	Eukaryotic translation initiation factor 4B OS=Homo sapiens OX=9606 GN=EIF4B PE=1 SV=1	13	69714	1.24434e+06	1.11407e+06	524382	0.421415	-1.24669	364927	0.327563	-1.61015	0.774265	874009	0.702389	-0.509657	747717	0.671161	-0.57527	0.885944
A0A286	D-3-phosphoglycerate dehydrogenase OS=Homo sapiens OX=9606 GN=PHGDH PE=1 SV=1	13	56644	324429	164249	558707	1.72212	0.784187	616943	3.75615	1.90925	0.41073	226380	0.69778	-0.519155	166326	1.01265	0.018129	-28.6367
F5GZ90	Denticleless protein homolog OS=Homo sapiens OX=9606 GN=DTL PE=1 SV=1	13	76264	531349	943998	1.73428e+06	3.26393	1.70661	807111	0.854992	-0.226016	-7.55082	292262	0.550037	-0.862399	674359	0.714365	-0.485267	1.77716
Q04695	Keratin, type I cytoskeletal 17 OS=Homo sapiens OX=9606 GN=KRT17 PE=1 SV=2	12	48361	376081	1.27096e+06	810913	2.15622	1.1085	1.029e+06	0.809627	-0.30467	-3.63837	543350	1.44477	0.530837	3.45194e+06	2.71602	1.44149	0.368255
O75340	Programmed cell death protein 6 OS=Homo sapiens OX=9606 GN=PDCD6 PE=1 SV=1	12	21912	409054	531605	207021	0.506097	-0.982513	218336	0.41071	-1.28381	0.765313	120793	0.295298	-1.75976	282193	0.530833	-0.913671	1.92603
Q9Y265	RuvB-like 1 OS=Homo sapiens OX=9606 GN=RUVBL1 PE=1 SV=1	12	50538	295310	204277	552541	1.87105	0.90385	161998	0.793032	-0.334548	-2.7017	384369	1.30158	0.380262	242006	1.1847	0.244516	1.55516
Q5W0B1	ORC ubiquitin ligase 1 OS=Homo sapiens OX=9606 GN=OBI1 PE=1 SV=1	12	82377	226291	256934	119935	0.530004	-0.915925	96695.4	0.376343	-1.40988	0.649648	209720	0.926771	-0.109716	262253	1.0207	0.0295617	-3.7114
Q13263	Transcription intermediary factor 1-beta OS=Homo sapiens OX=9606 GN=TRIM28 PE=1 SV=5	12	90261	318256	388241	292002	0.917508	-0.124208	214113	0.551496	-0.858577	0.144667	361009	1.13433	0.181845	329839	0.849572	-0.235191	-0.773179
Q99613	Eukaryotic translation initiation factor 3 subunit C OS=Homo sapiens OX=9606 GN=EIF3C PE=1 SV=1	12	105962	246597	283769	871977	3.53604	1.82213	687837	2.42393	1.27735	1.42649	225212	0.91328	-0.130871	279100	0.983546	-0.0239351	5.46774
O15027	Isoform 5 of Protein transport protein Sec16A OS=Homo sapiens OX=9606 GN=SEC16A	12	255568	70570.6	12731.3	222922	3.15886	1.6594	422979	33.2237	5.05414	0.328326	44357.7	0.628557	-0.669883	33685.1	2.64586	1.40373	-0.477215
P31689	DnaJ homolog subfamily A member 1 OS=Homo sapiens OX=9606 GN=DNAJA1 PE=1 SV=2	12	45581	62866.2	307511	279818	4.45101	2.15413	807043	2.62443	1.39201	1.5475	134508	2.13959	1.09734	95499.7	0.310557	-1.68707	-0.650439
A0A0A0	Isoleucine--tRNA ligase, cytoplasmic OS=Homo sapiens OX=9606 GN=IARS PE=1 SV=1	12	143509	315595	352610	81335.9	0.257722	-1.95611	155428	0.440792	-1.18183	1.65515	178874	0.566784	-0.819129	222610	0.631319	-0.663558	1.23445
Q9Y6Y0	Influenza virus NS1A-binding protein OS=Homo sapiens OX=9606 GN=IVNS1ABP PE=1 SV=3	12	72937	1.4571e+06	3.47018e+06	783470	0.537693	-0.895146	685697	0.197597	-2.33937	0.382645	928221	0.637035	-0.650556	1.13971e+06	0.328429	-1.60635	0.404991
P23396	Isoform 2 of 40S ribosomal protein S3 OS=Homo sapiens OX=9606 GN=RPS3	12	28640	645227	953754	643717	0.997659	-0.00338187	912766	0.957024	-0.0633726	0.0533648	603442	0.935239	-0.0965927	817143	0.856765	-0.223028	0.433097
P61247	40S ribosomal protein S3a OS=Homo sapiens OX=9606 GN=RPS3A PE=1 SV=2	12	30154	603251	403650	197149	0.326811	-1.61347	192677	0.477337	-1.06692	1.51227	413088	0.68477	-0.546308	362808	0.898819	-0.153898	3.5498
P02533	Keratin, type I cytoskeletal 14 OS=Homo sapiens OX=9606 GN=KRT14 PE=1 SV=4	12	51872	6.54924e+06	1.97389e+06	4.12527e+06	0.629886	-0.666837	2.13997e+06	1.08414	0.116555	-5.72122	2.17687e+06	0.332386	-1.58907	4.00875e+06	2.03089	1.02211	-1.55469
Q14008	Isoform 2 of Cytoskeleton-associated protein 5 OS=Homo sapiens OX=9606 GN=CKAP5	12	220041	199313	59589.7	923.232	0.00463207	-7.75413	16357.4	0.274501	-1.86512	4.15745	98159.1	0.492487	-1.02184	40615.7	0.681589	-0.553026	1.84773
Q15459	Splicing factor 3A subunit 1 OS=Homo sapiens OX=9606 GN=SF3A1 PE=1 SV=1	12	88888	437517	319872	104434	0.238696	-2.06675	107246	0.335278	-1.57657	1.31092	331207	0.757014	-0.401608	299192	0.93535	-0.0964218	4.16511
Q6PJI9	GATOR complex protein WDR59 OS=Homo sapiens OX=9606 GN=WDR59 PE=1 SV=2	11	111434	18611.5	13278.1	8257.06	0.443654	-1.17249	3597.11	0.270906	-1.88413	0.622298	233227	12.5314	3.64747	224800	16.9302	4.08153	0.893654
A0A494	Nuclear pore complex protein Nup214 OS=Homo sapiens OX=9606 GN=NUP214 PE=1 SV=1	11	213095	34692.5	9217.41	34105	0.983066	-0.0246404	49426.9	5.36235	2.42286	-0.0101699	267082	7.69855	2.94459	323297	35.0746	5.13236	0.57373
Q96EE3	Isoform B of Nucleoporin SEH1 OS=Homo sapiens OX=9606 GN=SEH1L	11	47119	137063	532162	445410	3.24967	1.70029	952208	1.78932	0.83941	2.02558	1.05076e+06	7.66624	2.93852	1.26991e+06	2.38633	1.25479	2.34184
A0A3B3	GATOR complex protein WDR24 OS=Homo sapiens OX=9606 GN=WDR24 PE=1 SV=1	11	98239	53678	21972.5	28836.1	0.537205	-0.896456	34283.6	1.5603	0.64182	-1.39674	229046	4.26703	2.09323	316071	14.3848	3.84648	0.544195
P38159	Isoform 2 of RNA-binding motif protein, X chromosome OS=Homo sapiens OX=9606 GN=RBMX	11	40822	582068	293915	185362	0.318455	-1.65084	76412.4	0.259982	-1.94352	0.849407	397716	0.68328	-0.54945	650452	2.21307	1.14605	-0.479431
P50402	Emerin OS=Homo sapiens OX=9606 GN=EMD PE=1 SV=1	11	29033	167012	85423.8	510341	3.05572	1.61151	524868	6.14428	2.61924	0.615258	184379	1.10399	0.142722	100569	1.17729	0.235471	0.606113
P10644	cAMP-dependent protein kinase type I-alpha regulatory subunit OS=Homo sapiens OX=9606 GN=PRKAR1A PE=1 SV=1	11	43183	89838.8	162160	36833.1	0.409991	-1.28634	95560.2	0.589297	-0.762934	1.68604	108734	1.21033	0.275396	221409	1.36538	0.4493	0.612945
Q12906	Isoform 2 of Interleukin enhancer-binding factor 3 OS=Homo sapiens OX=9606 GN=ILF3	11	76441	182186	126152	63481.1	0.348442	-1.52101	77051.6	0.610786	-0.711261	2.13847	132203	0.725648	-0.462658	97749.9	0.774861	-0.367991	1.25725
Q9P2J5	Isoform 2 of Leucine--tRNA ligase, cytoplasmic OS=Homo sapiens OX=9606 GN=LARS	11	129153	835263	441042	238744	0.285831	-1.80677	162133	0.367613	-1.44374	1.25145	332509	0.398089	-1.32884	148790	0.337361	-1.56763	0.84767
F5H7S7	Ras GTPase-activating-like protein IQGAP2 OS=Homo sapiens OX=9606 GN=IQGAP2 PE=1 SV=2	11	174854	28257.9	77389	124537	4.40717	2.13985	95458.3	1.23349	0.302742	7.06823	39064.7	1.38244	0.467212	84365.5	1.09015	0.124525	3.75196
P63244	Receptor of activated protein C kinase 1 OS=Homo sapiens OX=9606 GN=RACK1 PE=1 SV=3	11	35511	536253	1.79906e+06	447712	0.834889	-0.260344	1.04088e+06	0.57857	-0.789436	0.329785	397711	0.741647	-0.431195	1.21429e+06	0.674958	-0.567131	0.760308
P10515	Dihydrolipoyllysine-residue acetyltransferase component of pyruvate dehydrogenase complex, mitochondrial OS=Homo sapiens OX=9606 GN=DLAT PE=1 SV=3	11	69466	1.09702e+06	392381	174033	0.158642	-2.65615	87531.1	0.223077	-2.16439	1.22721	398774	0.363506	-1.45995	182521	0.465161	-1.1042	1.32218
P54136	Arginine--tRNA ligase, cytoplasmic OS=Homo sapiens OX=9606 GN=RARS PE=1 SV=2	11	76129	153886	79197.5	56657.8	0.368181	-1.44151	30064.2	0.37961	-1.39741	1.03156	75315.9	0.489428	-1.03083	75753.8	0.956517	-0.0641376	16.0722
Q08211	ATP-dependent RNA helicase A OS=Homo sapiens OX=9606 GN=DHX9 PE=1 SV=4	10	142181	275138	141305	105549	0.383621	-1.38225	58506.9	0.414047	-1.27213	1.08656	248615	0.903599	-0.146245	168903	1.19531	0.257384	-0.568197
P15880	40S ribosomal protein S2 OS=Homo sapiens OX=9606 GN=RPS2 PE=1 SV=2	10	31590	691940	255596	270949	0.391578	-1.35263	141551	0.553808	-0.852543	1.58658	595975	0.861311	-0.215393	355412	1.39052	0.475625	-0.452864
Q15029	Isoform 2 of 116 kDa U5 small nuclear ribonucleoprotein component OS=Homo sapiens OX=9606 GN=EFTUD2	10	106286	198124	30136.4	30459.4	0.153739	-2.70145	15545.2	0.515828	-0.955039	2.82862	129043	0.651324	-0.618553	110314	3.66051	1.87204	-0.330416
Q9ULX6	A-kinase anchor protein 8-like OS=Homo sapiens OX=9606 GN=AKAP8L PE=1 SV=4	10	72051	62149	20987.5	155392	2.50031	1.32211	83138.1	3.96132	1.98598	0.665721	45756.9	0.736245	-0.441742	13159.1	0.626998	-0.673467	0.655923
O43592	Exportin-T OS=Homo sapiens OX=9606 GN=XPOT PE=1 SV=2	10	111148	50843.4	198129	318762	6.26948	2.64835	70898.6	0.357841	-1.48261	-1.78627	56759.9	1.11637	0.158813	107106	0.540588	-0.887399	-0.178964
J3QLE5	Small nuclear ribonucleoprotein-associated protein N (Fragment) OS=Homo sapiens OX=9606 GN=SNRPN PE=1 SV=1	10	17706	616337	837214	9.72707e+06	15.7821	3.98021	2.28038e+07	27.2378	4.76754	0.834857	612364	0.993553	-0.00933067	940081	1.12287	0.167189	-0.0558092
P19474	E3 ubiquitin-protein ligase TRIM21 OS=Homo sapiens OX=9606 GN=TRIM21 PE=1 SV=1	10	55162	130535	462674	331827	2.54206	1.346	280585	0.606442	-0.721559	-1.8654	111162	0.851589	-0.231771	411470	0.88933	-0.169209	1.36973
Q8NFW8	N-acylneuraminate cytidylyltransferase OS=Homo sapiens OX=9606 GN=CMAS PE=1 SV=2	10	49033	512427	375515	97361.2	0.19	-2.39593	67012.1	0.178454	-2.48638	0.963623	277334	0.541216	-0.885723	272406	0.725421	-0.46311	1.91255
Q96I25	Splicing factor 45 OS=Homo sapiens OX=9606 GN=RBM17 PE=1 SV=1	10	45162	494890	250481	127974	0.258591	-1.95125	143467	0.572765	-0.803985	2.42698	308453	0.623276	-0.682057	295506	1.17975	0.238483	-2.85998
G5E972	Lamina-associated polypeptide 2, isoforms beta/gamma OS=Homo sapiens OX=9606 GN=TMPO PE=1 SV=1	10	46335	750152	476615	1246.5	0.00166166	-9.23316	218456	0.458349	-1.12548	8.20374	327673	0.436809	-1.19492	319496	0.670343	-0.577029	2.07082
O60884	DnaJ homolog subfamily A member 2 OS=Homo sapiens OX=9606 GN=DNAJA2 PE=1 SV=1	10	46344	667757	446648	1.23248e+06	1.8457	0.884167	1.41695e+06	3.17241	1.66558	0.530847	272227	0.407674	-1.29451	155453	0.348043	-1.52266	0.850165
P17844	Isoform 2 of Probable ATP-dependent RNA helicase DDX5 OS=Homo sapiens OX=9606 GN=DDX5	10	60982	160559	7.1463e+06	957208	5.96172	2.57573	1.91637e+06	0.268163	-1.89882	-1.35649	352124	2.19312	1.13298	1.87446e+06	0.262298	-1.93072	-0.586819
Q9NXS2	Glutaminyl-peptide cyclotransferase-like protein OS=Homo sapiens OX=9606 GN=QPCTL PE=1 SV=2	9	43068	258875	377783	206774	0.79874	-0.324202	419014	1.10914	0.149443	-2.1694	990474	3.82607	1.93586	857904	2.27089	1.18326	1.63604
O43823	A-kinase anchor protein 8 OS=Homo sapiens OX=9606 GN=AKAP8 PE=1 SV=1	9	76631	49745.8	40079.5	300881	6.04837	2.59655	142715	3.56079	1.8322	1.41717	27732.3	0.55748	-0.843007	57661	1.43866	0.524729	-1.60656
P18583	Isoform J of Protein SON OS=Homo sapiens OX=9606 GN=SON	9	248008	29337.4	29262.4	36693.3	1.25073	0.322773	10517.1	0.359407	-1.47631	-0.218635	21219.1	0.723277	-0.46738	36836.6	1.25884	0.33209	-1.40739
A0A1W2	Probable ATP-dependent RNA helicase DDX17 OS=Homo sapiens OX=9606 GN=DDX17 PE=1 SV=1	9	81091	144945	112710	25260.6	0.174277	-2.52055	15931.1	0.141346	-2.8227	0.892958	177259	1.22294	0.290353	85617.8	0.75963	-0.39663	-0.732049
Q9H936	Mitochondrial glutamate carrier 1 OS=Homo sapiens OX=9606 GN=SLC25A22 PE=1 SV=1	9	34904	43342.2	121071	497968	11.4892	3.52221	743617	6.14201	2.61871	1.34502	58087.3	1.3402	0.42245	77172.3	0.637416	-0.649693	-0.65023
P05023	Isoform 3 of Sodium/potassium-transporting ATPase subunit alpha-1 OS=Homo sapiens OX=9606 GN=ATP1A1	9	110792	49437.2	116940	231837	4.68952	2.22944	289008	2.47143	1.30534	1.70793	41721.1	0.84392	-0.244822	56541	0.483505	-1.0484	0.23352
G3V5T9	Cyclin-dependent kinase 2 OS=Homo sapiens OX=9606 GN=CDK2 PE=1 SV=1	9	39553	50492.1	33002.7	1.10151e+06	21.8155	4.44728	627140	19.0027	4.24813	1.04688	4266.26	0.0844935	-3.56502	23570.8	0.714206	-0.485588	7.34165
Q13347	Eukaryotic translation initiation factor 3 subunit I OS=Homo sapiens OX=9606 GN=EIF3I PE=1 SV=1	9	36878	150623	231350	57087.7	0.379011	-1.39969	50577.6	0.218619	-2.19351	0.638106	82028.1	0.544592	-0.876751	63579.7	0.27482	-1.86344	0.470502
Q8NC51	Isoform 3 of Plasminogen activator inhibitor 1 RNA-binding protein OS=Homo sapiens OX=9606 GN=SERBP1	9	43167	793964	507807	50433	0.0635206	-3.97663	290378	0.571827	-0.80635	4.93165	455352	0.573518	-0.80209	343367	0.676175	-0.564531	1.42081
B0QY89	Eukaryotic translation initiation factor 3 subunit L OS=Homo sapiens OX=9606 GN=EIF3L PE=1 SV=1	9	71085	396540	215095	94431	0.238137	-2.07014	73280.1	0.340687	-1.55348	1.33258	309034	0.779325	-0.359703	171568	0.79764	-0.32619	1.10274
Q02878	60S ribosomal protein L6 OS=Homo sapiens OX=9606 GN=RPL6 PE=1 SV=3	9	32765	467844	198178	98751.8	0.211078	-2.24415	114490	0.577713	-0.791574	2.83505	288651	0.616981	-0.696702	252889	1.27607	0.351709	-1.98091
P35998	26S proteasome regulatory subunit 7 OS=Homo sapiens OX=9606 GN=PSMC2 PE=1 SV=3	9	49002	86132.5	105541	57795.6	0.671008	-0.575598	62481.1	0.592009	-0.75631	0.761061	70336.9	0.816613	-0.292276	43978.9	0.4167	-1.26292	0.231429
P55072	Transitional endoplasmic reticulum ATPase OS=Homo sapiens OX=9606 GN=VCP PE=1 SV=4	9	89950	225810	74237.4	4727.39	0.0209353	-5.57792	26397	0.355575	-1.49177	3.73912	149191	0.660691	-0.597953	105891	1.42638	0.512358	-1.16706
P62701	40S ribosomal protein S4, X isoform OS=Homo sapiens OX=9606 GN=RPS4X PE=1 SV=2	9	29807	899198	739990	231244	0.257167	-1.95922	592540	0.800741	-0.320593	6.11126	917496	1.02035	0.0290625	495157	0.66914	-0.57962	-0.0501407
O75746	Calcium-binding mitochondrial carrier protein Aralar1 OS=Homo sapiens OX=9606 GN=SLC25A12 PE=1 SV=2	9	75114	133435	426982	99728.1	0.747391	-0.420064	93203.6	0.218285	-2.19572	0.191311	25023.4	0.187533	-2.41478	124570	0.291746	-1.77722	1.35875
J3KPX7	Prohibitin-2 OS=Homo sapiens OX=9606 GN=PHB2 PE=1 SV=2	9	33219	237998	131676	172251	0.723747	-0.466443	214571	1.62954	0.704465	-0.662123	80482.1	0.338162	-1.56421	179740	1.36502	0.448923	-3.48436
Q00839	Heterogeneous nuclear ribonucleoprotein U OS=Homo sapiens OX=9606 GN=HNRNPU PE=1 SV=6	9	91269	459434	1.0524e+06	254928	0.554875	-0.849766	363277	0.345188	-1.53454	0.553758	659296	1.43502	0.521069	770327	0.73197	-0.450143	-1.15756
P49327	Fatty acid synthase OS=Homo sapiens OX=9606 GN=FASN PE=1 SV=3	9	275877	141405	88657.9	62288.9	0.440499	-1.18279	43641.7	0.492248	-1.02254	1.15671	159311	1.12663	0.172011	47428.7	0.534964	-0.902487	-0.190597
P08670	Vimentin OS=Homo sapiens OX=9606 GN=VIM PE=1 SV=4	8	53676	325023	108665	142071	0.437112	-1.19393	46649.2	0.429294	-1.21996	0.978658	779605	2.39862	1.2622	484890	4.46225	2.15777	0.584957
P62258	14-3-3 protein epsilon OS=Homo sapiens OX=9606 GN=YWHAE PE=1 SV=1	8	29326	818999	329543	643900	0.786203	-0.347026	440726	1.33738	0.419413	-0.827408	1.60474e+06	1.95939	0.970404	837823	2.54238	1.34618	0.720859
A0A024	40S ribosomal protein S9 OS=Homo sapiens OX=9606 GN=RPS9 PE=1 SV=1	8	22635	264444	212605	127056	0.480464	-1.0575	79043.8	0.371787	-1.42745	0.740832	317493	1.20061	0.263764	333817	1.57013	0.650883	0.405241
P63104	14-3-3 protein zeta/delta OS=Homo sapiens OX=9606 GN=YWHAZ PE=1 SV=1	8	27899	1.09031e+06	457698	584527	0.536113	-0.899392	432754	0.945502	-0.0808473	11.1246	1.21532e+06	1.11466	0.156608	508407	1.11079	0.15159	1.0331
P62241	40S ribosomal protein S8 OS=Homo sapiens OX=9606 GN=RPS8 PE=1 SV=2	8	24475	730490	832671	812532	1.11231	0.15356	744619	0.894254	-0.161244	-0.952342	582472	0.797371	-0.326676	992534	1.19199	0.253369	-1.28933
P05141	ADP/ATP translocase 2 OS=Homo sapiens OX=9606 GN=SLC25A5 PE=1 SV=7	8	33059	1.48112e+06	2.08344e+06	2.07692e+07	14.0226	3.80968	2.62522e+07	12.6004	3.6554	1.04221	1.89027e+06	1.27624	0.351899	1.86803e+06	0.896609	-0.157449	-2.23501
P61163	Alpha-centractin OS=Homo sapiens OX=9606 GN=ACTR1A PE=1 SV=1	8	42701	440524	166144	1.06978e+06	2.42843	1.28002	601288	3.61908	1.85562	0.689807	324080	0.73567	-0.44287	124226	0.747705	-0.419459	1.05581
Q9H040	SprT-like domain-containing protein Spartan OS=Homo sapiens OX=9606 GN=SPRTN PE=1 SV=2	8	55670	60301.7	122946	709240	11.7615	3.556	285558	2.32262	1.21575	2.92494	9862.42	0.163551	-2.61219	21643.9	0.176043	-2.506	1.04237
Q15004	PCNA-associated factor OS=Homo sapiens OX=9606 GN=PCLAF PE=1 SV=1	8	12093	86171.1	36949.1	3.2974e+06	38.2657	5.25798	2.47995e+06	67.1181	6.06863	0.86642	103573	1.20195	0.265375	177715	4.80973	2.26596	0.117114
O00165	Isoform 2 of HCLS1-associated protein X-1 OS=Homo sapiens OX=9606 GN=HAX1	8	32455	11403.3	23931.9	418240	36.6771	5.19681	83534	3.49049	1.80343	2.88163	37583.4	3.29583	1.72064	12686.5	0.530108	-0.915643	-1.87916
Q8IXB1	Isoform 2 of DnaJ homolog subfamily C member 10 OS=Homo sapiens OX=9606 GN=DNAJC10	8	87278	34726.9	72209.2	482069	13.8817	3.79512	229757	3.18183	1.66986	2.27272	39419.6	1.13513	0.18286	40256.4	0.557497	-0.842963	-0.216925
Q4VCS5	Angiomotin OS=Homo sapiens OX=9606 GN=AMOT PE=1 SV=1	8	118469	53685.6	130440	34207.7	0.637185	-0.650215	11123.9	0.0852803	-3.55164	0.183074	51930.2	0.967303	-0.0479601	55774.1	0.427586	-1.22571	0.0391283
P55795	Heterogeneous nuclear ribonucleoprotein H2 OS=Homo sapiens OX=9606 GN=HNRNPH2 PE=1 SV=1	8	49517	909142	992790	201099	0.221196	-2.1766	460851	0.464198	-1.10719	1.96588	355663	0.391208	-1.35399	613423	0.617878	-0.694607	1.94929
A0A1W2	6-phosphofructo-2-kinase/fructose-2,6-bisphosphatase 3 OS=Homo sapiens OX=9606 GN=PFKFB3 PE=1 SV=1	8	65137	191997	134767	42611.7	0.22194	-2.17176	58711.3	0.43565	-1.19876	1.81168	158093	0.823415	-0.280309	111041	0.823945	-0.279379	1.00333
P30153	Serine/threonine-protein phosphatase 2A 65 kDa regulatory subunit A alpha isoform OS=Homo sapiens OX=9606 GN=PPP2R1A PE=1 SV=4	8	66065	192380	50740.9	94325.4	0.490307	-1.02824	35286.2	0.69542	-0.524043	1.96213	128568	0.668302	-0.581428	37736.1	0.743702	-0.427203	1.36101
Q969R5	Isoform 2 of Lethal(3)malignant brain tumor-like protein 2 OS=Homo sapiens OX=9606 GN=L3MBTL2	8	69989	210364	85308.4	438617	2.08504	1.06007	95467	1.11908	0.162315	6.53098	224754	1.0684	0.095457	170768	2.00178	1.00128	0.0953348
Q5D862	Filaggrin-2 OS=Homo sapiens OX=9606 GN=FLG2 PE=1 SV=1	8	249296	414184	248609	76573	0.184877	-2.43536	106250	0.427379	-1.22641	1.98576	195512	0.472042	-1.08301	307092	1.23524	0.304792	-3.55328
Q02413	Desmoglein-1 OS=Homo sapiens OX=9606 GN=DSG1 PE=1 SV=2	8	114702	764887	443320	493008	0.644549	-0.633637	647579	1.46075	0.546707	-1.15901	340429	0.44507	-1.1679	445532	1.00499	0.00718104	-162.636
Q13200	26S proteasome non-ATPase regulatory subunit 2 OS=Homo sapiens OX=9606 GN=PSMD2 PE=1 SV=3	8	100877	104061	94060.2	11860.4	0.113976	-3.13319	23335.8	0.248094	-2.01104	1.558	73004.6	0.701559	-0.511364	49889.1	0.530395	-0.91486	0.558953
P14868	Isoform 2 of Aspartate--tRNA ligase, cytoplasmic OS=Homo sapiens OX=9606 GN=DARS	8	46084	356859	64198.7	119382	0.334536	-1.57977	23275.4	0.362552	-1.46374	1.07927	209921	0.588248	-0.765503	89932.9	1.40085	0.486305	-1.57412
P55884	Isoform 2 of Eukaryotic translation initiation factor 3 subunit B OS=Homo sapiens OX=9606 GN=EIF3B	8	99708	225762	139054	25022.2	0.110834	-3.17352	56692.7	0.407702	-1.29441	2.4517	168327	0.745598	-0.42353	144625	1.04006	0.0566647	-7.47431
O95881	Thioredoxin domain-containing protein 12 OS=Homo sapiens OX=9606 GN=TXNDC12 PE=1 SV=1	8	19365	412737	2.61073e+06	255620	0.619329	-0.691221	1.8609e+06	0.712791	-0.488449	1.41513	313278	0.759025	-0.39778	1.57228e+06	0.60224	-0.73159	0.543721
Q06830	Peroxiredoxin-1 OS=Homo sapiens OX=9606 GN=PRDX1 PE=1 SV=1	8	22324	1.01513e+06	692120	341310	0.336222	-1.57252	543899	0.785845	-0.347683	4.52284	544576	0.536457	-0.898465	695966	1.00556	0.00799435	-112.387
O15084	Isoform 3 of Serine/threonine-protein phosphatase 6 regulatory ankyrin repeat subunit A OS=Homo sapiens OX=9606 GN=ANKRD28	8	118237	139040	120276	46142.2	0.331862	-1.59135	52825.7	0.439203	-1.18704	1.3406	135157	0.972073	-0.0408638	91643.7	0.761944	-0.392244	0.10418
O15504	Nucleoporin NUP42 OS=Homo sapiens OX=9606 GN=NUP42 PE=1 SV=1	7	45015	66212.8	124579	20749.9	0.313382	-1.67401	67913.8	0.545148	-0.875279	1.91254	718605	10.853	3.44002	594017	4.76821	2.25345	1.52656
P55735	Isoform 2 of Protein SEC13 homolog OS=Homo sapiens OX=9606 GN=SEC13	7	34504	134042	157781	100822	0.752172	-0.410865	84821.1	0.537589	-0.895424	0.45885	533978	3.98367	1.9941	589696	3.73744	1.90205	1.04839
P62424	60S ribosomal protein L7a OS=Homo sapiens OX=9606 GN=RPL7A PE=1 SV=2	7	30148	257557	151338	24803.4	0.0963025	-3.37628	127485	0.842386	-0.247447	13.6445	243525	0.945517	-0.0808248	267002	1.76428	0.819078	-0.0986777
O00303	Eukaryotic translation initiation factor 3 subunit F OS=Homo sapiens OX=9606 GN=EIF3F PE=1 SV=1	7	37654	223766	196194	102305	0.457196	-1.12911	101427	0.516972	-0.951841	1.18624	161438	0.721459	-0.471011	309036	1.57516	0.655494	-0.718559
A0A1B0	Cathepsin D OS=Homo sapiens OX=9606 GN=CTSD PE=1 SV=1	7	44316	159605	46508.4	4600.12	0.028822	-5.11669	53254.4	1.14505	0.195412	-26.1841	16473.1	0.103212	-3.27632	444941	9.56689	3.25805	-1.00561
P25685	Isoform 2 of DnaJ homolog subfamily B member 1 OS=Homo sapiens OX=9606 GN=DNAJB1	7	27170	16383	53947.3	7771.08	0.474339	-1.07601	18649.1	0.345691	-1.53245	0.702151	42052.9	2.56687	1.36001	24752.1	0.458821	-1.124	-1.20997
Q9BS26	Endoplasmic reticulum resident protein 44 OS=Homo sapiens OX=9606 GN=ERP44 PE=1 SV=1	7	47341	35494.8	24737.7	134261	3.78255	1.91936	64364.3	2.60187	1.37955	1.39129	21974	0.619078	-0.691807	34635.9	1.40012	0.485555	-1.42478
Q8NG31	Isoform 2 of Kinetochore scaffold 1 OS=Homo sapiens OX=9606 GN=KNL1	7	265318	13921.4	54985	54493.7	3.91439	1.96879	39606.9	0.720322	-0.473286	-4.15982	6836.18	0.491057	-1.02604	32223.2	0.586036	-0.770939	1.33089
Q9Y5A9	Isoform 2 of YTH domain-containing family protein 2 OS=Homo sapiens OX=9606 GN=YTHDF2	7	57013	8265.14	5954.35	22233.9	2.69009	1.42765	66593.2	11.1839	3.48336	0.409849	8154.87	0.986658	-0.0193784	7829.4	1.3149	0.394957	-0.0490647
Q9H3G5	Probable serine carboxypeptidase CPVL OS=Homo sapiens OX=9606 GN=CPVL PE=1 SV=2	7	54414	69487.8	259166	132861	1.91201	0.935091	190862	0.736445	-0.44135	-2.11871	110705	1.59316	0.671887	102656	0.396101	-1.33606	-0.502887
Q92598	Isoform Beta of Heat shock protein 105 kDa OS=Homo sapiens OX=9606 GN=HSPH1	7	92970	68330.6	39197.2	53706.4	0.785979	-0.347437	34150.7	0.871253	-0.198836	1.74736	38800.8	0.567839	-0.816446	23282.8	0.593991	-0.751488	1.08644
P51991	Isoform 2 of Heterogeneous nuclear ribonucleoprotein A3 OS=Homo sapiens OX=9606 GN=HNRNPA3	7	37234	283047	179029	143114	0.505618	-0.983881	346897	1.93766	0.954312	-1.03098	287112	1.01436	0.0205702	207712	1.16021	0.214388	0.0959487
O00231	Isoform 2 of 26S proteasome non-ATPase regulatory subunit 11 OS=Homo sapiens OX=9606 GN=PSMD11	7	47790	120846	30474.2	23120.3	0.19132	-2.38594	15223.4	0.499551	-1.0013	2.38285	86495	0.715745	-0.482482	48877.3	1.60389	0.681575	-0.707894
A5YKK6	Isoform 2 of CCR4-NOT transcription complex subunit 1 OS=Homo sapiens OX=9606 GN=CNOT1	7	268548	74323.6	3757.51	19835.1	0.266874	-1.90577	1661.68	0.44223	-1.17713	1.61899	68622.3	0.923291	-0.115143	27412.8	7.29548	2.867	-0.0401615
P0CG13	Chromosome transmission fidelity protein 8 homolog OS=Homo sapiens OX=9606 GN=CHTF8 PE=1 SV=1	7	13362	6135.81	24238.7	1.16307e+06	189.555	7.56647	2.59454e+06	107.041	6.74202	1.12229	7501.3	1.22255	0.289888	11793.8	0.48657	-1.03928	-0.278931
O75792	Ribonuclease H2 subunit A OS=Homo sapiens OX=9606 GN=RNASEH2A PE=1 SV=2	7	33716	217716	236154	646341	2.96873	1.56985	786715	3.33136	1.73611	0.90423	118599	0.544743	-0.876353	223120	0.944808	-0.0819063	10.6995
Q9NZ01	Very-long-chain enoyl-CoA reductase OS=Homo sapiens OX=9606 GN=TECR PE=1 SV=1	7	36410	112611	80615.4	365479	3.24549	1.69844	213598	2.6496	1.40577	1.20819	63891.9	0.567366	-0.817648	74225.7	0.920739	-0.119136	6.86313
E7EX90	Dynactin subunit 1 OS=Homo sapiens OX=9606 GN=DCTN1 PE=1 SV=1	7	139749	106066	159085	490216	4.6218	2.20845	388856	2.44433	1.28944	1.71273	105596	0.99557	-0.00640503	120681	0.75859	-0.398608	0.0160685
F8W1A4	Adenylate kinase 2, mitochondrial OS=Homo sapiens OX=9606 GN=AK2 PE=1 SV=1	7	25842	39524.2	78708.6	741241	18.7541	4.22913	930658	11.8241	3.56366	1.18674	77367.1	1.95746	0.968984	30680.8	0.389802	-1.35919	-0.712915
P08559	Isoform 2 of Pyruvate dehydrogenase E1 component subunit alpha, somatic form, mitochondrial OS=Homo sapiens OX=9606 GN=PDHA1	7	44764	166611	57841.2	322041	1.9329	0.950765	49419.8	0.854404	-0.22701	-4.1882	117050	0.702535	-0.509358	65367.8	1.13012	0.176481	-2.88619
O75891	Isoform 3 of Cytosolic 10-formyltetrahydrofolate dehydrogenase OS=Homo sapiens OX=9606 GN=ALDH1L1	7	100545	285864	155355	157607	0.551336	-0.858996	204690	1.31756	0.397872	-2.15897	218630	0.764804	-0.386839	40888.5	0.263194	-1.9258	0.200872
Q14558	Isoform 2 of Phosphoribosyl pyrophosphate synthase-associated protein 1 OS=Homo sapiens OX=9606 GN=PRPSAP1	7	42726	454451	184211	21100.8	0.0464315	-4.42875	48287.9	0.262134	-1.93162	2.29276	112106	0.246685	-2.01926	161878	0.878762	-0.186456	10.8297
P53999	Activated RNA polymerase II transcriptional coactivator p15 OS=Homo sapiens OX=9606 GN=SUB1 PE=1 SV=3	7	14386	502646	2.84921e+06	736277	1.4648	0.550706	1.37277e+06	0.481808	-1.05347	-0.522754	462403	0.919939	-0.12039	1.34379e+06	0.471635	-1.08426	0.111035
P04406	Isoform 2 of Glyceraldehyde-3-phosphate dehydrogenase OS=Homo sapiens OX=9606 GN=GAPDH	7	31699	525389	475506	291609	0.555034	-0.849353	391068	0.822425	-0.282044	3.01142	317887	0.60505	-0.724874	517667	1.08866	0.12256	-5.91445
P62316	Small nuclear ribonucleoprotein Sm D2 OS=Homo sapiens OX=9606 GN=SNRPD2 PE=1 SV=1	7	13632	736379	915570	328317	0.445853	-1.16536	334911	0.365795	-1.45089	0.803202	536154	0.728096	-0.457799	554483	0.605615	-0.723526	0.632733
P53985	Monocarboxylate transporter 1 OS=Homo sapiens OX=9606 GN=SLC16A1 PE=1 SV=3	7	54593	83250.2	444668	389745	4.68161	2.22701	194309	0.436975	-1.19438	-1.86457	70570.4	0.84769	-0.238391	206951	0.465406	-1.10344	0.216044
P62280	40S ribosomal protein S11 OS=Homo sapiens OX=9606 GN=RPS11 PE=1 SV=3	7	18590	281769	158608	238149	0.845191	-0.24265	84296	0.531474	-0.911929	0.266085	172421	0.611925	-0.708573	243175	1.53318	0.616528	-1.1493
P19338	Nucleolin OS=Homo sapiens OX=9606 GN=NCL PE=1 SV=3	7	76625	172547	174152	35498.5	0.205733	-2.28116	48451.1	0.278211	-1.84575	1.2359	73483.1	0.425874	-1.2315	49106.8	0.281977	-1.82635	0.674297
Q9NVI1	Fanconi anemia group I protein OS=Homo sapiens OX=9606 GN=FANCI PE=1 SV=4	7	150769	9263.61	28146.9	71332.4	7.70029	2.94491	11526.8	0.409525	-1.28798	-2.28646	7063.81	0.762534	-0.391127	23953.4	0.851013	-0.232747	1.68048
B3KS98	Eukaryotic translation initiation factor 3 subunit H OS=Homo sapiens OX=9606 GN=EIF3H PE=1 SV=1	7	41726	221359	92592.3	90249.5	0.407707	-1.29439	38113.2	0.411624	-1.2806	1.01077	66090.7	0.298569	-1.74386	66167.5	0.714611	-0.48477	3.59731
Q9Y2H1	Serine/threonine-protein kinase 38-like OS=Homo sapiens OX=9606 GN=STK38L PE=1 SV=3	7	54196	887081	486104	213362	0.240522	-2.05576	331657	0.682275	-0.551574	3.72708	518432	0.584424	-0.774912	404230	0.831572	-0.266086	2.91226
P62318	Isoform 2 of Small nuclear ribonucleoprotein Sm D3 OS=Homo sapiens OX=9606 GN=SNRPD3	7	13454	2.15253e+06	803401	491065	0.228134	-2.13204	698378	0.869278	-0.202111	10.5489	977001	0.453885	-1.1396	875291	1.08948	0.123643	-9.21685
P62081	40S ribosomal protein S7 OS=Homo sapiens OX=9606 GN=RPS7 PE=1 SV=1	7	22113	1.1944e+06	312569	87192	0.0730006	-3.77595	161228	0.515817	-0.955068	3.95359	594399	0.497654	-1.00678	274586	0.87848	-0.186918	5.38623
A0A0C4	40S ribosomal protein SA OS=Homo sapiens OX=9606 GN=RPSA PE=1 SV=1	7	33464	763359	693030	250439	0.328075	-1.6079	551668	0.796024	-0.329116	4.88551	839004	1.0991	0.136316	563228	0.812704	-0.299197	-0.455607
O95071	Isoform 2 of E3 ubiquitin-protein ligase UBR5 OS=Homo sapiens OX=9606 GN=UBR5	7	312224	70037.3	624308	30595.4	0.436844	-1.19481	520243	0.833312	-0.263072	4.54176	60924.2	0.869882	-0.201109	235653	0.377463	-1.40559	0.143078
P62805	Histone H4 OS=Homo sapiens OX=9606 GN=HIST1H4A PE=1 SV=2	7	11360	7.45221e+06	1.05325e+07	1.02692e+07	1.37801	0.462583	2.12954e+07	2.02188	1.0157	0.455434	7.7691e+06	1.04252	0.0600795	1.13193e+07	1.0747	0.103937	0.578038
P10599	Thioredoxin OS=Homo sapiens OX=9606 GN=TXN PE=1 SV=3	7	12015	2.46076e+06	5.56552e+06	1.40195e+06	0.569724	-0.811666	2.8616e+06	0.514165	-0.959697	0.845752	1.74743e+06	0.710119	-0.493867	4.13598e+06	0.743144	-0.428286	1.15312
P23381	Isoform 2 of Tryptophan--tRNA ligase, cytoplasmic OS=Homo sapiens OX=9606 GN=WARS	7	49163	724307	452451	458977	0.633677	-0.65818	762430	1.68511	0.752843	-0.87426	429317	0.592728	-0.754558	387000	0.85534	-0.22543	3.34719
P32119	Peroxiredoxin-2 OS=Homo sapiens OX=9606 GN=PRDX2 PE=1 SV=5	7	22049	629628	266716	101211	0.160748	-2.63713	164542	0.616918	-0.69685	3.78436	231478	0.367643	-1.44362	147717	0.553837	-0.852466	1.69347
P62191	Isoform 2 of 26S proteasome regulatory subunit 4 OS=Homo sapiens OX=9606 GN=PSMC1	7	41255	1.15181e+06	3.11609e+06	548617	0.476311	-1.07003	1.30846e+06	0.419902	-1.25187	0.854739	817523	0.709776	-0.494565	1.90308e+06	0.610726	-0.711403	0.695197
P63261	Actin, cytoplasmic 2 OS=Homo sapiens OX=9606 GN=ACTG1 PE=1 SV=1	7	42108	1.38626e+07	3.71606e+06	1.88182e+06	0.135747	-2.881	2.49403e+06	0.671151	-0.575292	5.0079	6.4756e+06	0.467126	-1.09812	2.63339e+06	0.708651	-0.496853	2.21014
Q15750	Isoform 2 of TGF-beta-activated kinase 1 and MAP3K7-binding protein 1 OS=Homo sapiens OX=9606 GN=TAB1	7	50228	403317	1.7697e+06	145273	0.360196	-1.47314	562776	0.318007	-1.65287	0.891266	314006	0.778559	-0.361122	933847	0.527688	-0.922242	0.39157
A0A0U1	Polypyrimidine tract-binding protein 1 OS=Homo sapiens OX=9606 GN=PTBP1 PE=1 SV=1	7	62653	466100	369544	243342	0.522082	-0.93765	281291	0.761184	-0.393682	2.38174	223640	0.479812	-1.05946	292377	0.791184	-0.337915	3.13529
B1ALA9	Ribose-phosphate pyrophosphokinase 1 OS=Homo sapiens OX=9606 GN=PRPS1 PE=1 SV=2	7	31885	2.12579e+06	1.10061e+06	218224	0.102655	-3.28412	590496	0.536518	-0.898302	3.65592	850505	0.400089	-1.32161	1.18439e+06	1.07612	0.105842	-12.4866
Q7Z353	Highly divergent homeobox OS=Homo sapiens OX=9606 GN=HDX PE=1 SV=1	7	77842	580069	295163	253999	0.437878	-1.1914	184003	0.623394	-0.681784	1.74747	306609	0.528573	-0.919824	223944	0.758714	-0.398372	2.30896
A0A0A6	Putative RNA-binding protein Luc7-like 2 OS=Homo sapiens OX=9606 GN=LUC7L2 PE=4 SV=1	7	54761	199117	555169	58640.1	0.294501	-1.76366	301929	0.54385	-0.878719	2.00708	147692	0.741736	-0.431021	286415	0.515906	-0.954821	0.451416
Q8N1N4	Keratin, type II cytoskeletal 78 OS=Homo sapiens OX=9606 GN=KRT78 PE=1 SV=2	7	57629	287500	124775	143180	0.498019	-1.00573	62474.3	0.500695	-0.997996	1.00775	121243	0.421716	-1.24566	204187	1.63644	0.710561	-1.75306
Q01105	Isoform 2 of Protein SET OS=Homo sapiens OX=9606 GN=SET	6	32084	123446	104495	98193.8	0.795436	-0.330182	112526	1.07685	0.106818	-3.09107	3.88316e+06	31.4563	4.97527	3.84063e+06	36.7542	5.19984	0.956814
Q99567	Nuclear pore complex protein Nup88 OS=Homo sapiens OX=9606 GN=NUP88 PE=1 SV=2	6	84629	92545.4	116364	23552.3	0.254495	-1.97429	58966.6	0.506745	-0.980669	2.01321	431783	4.66563	2.22207	402949	3.46285	1.79196	1.24002
O75367	Isoform 1 of Core histone macro-H2A.1 OS=Homo sapiens OX=9606 GN=H2AFY	6	39330	116927	201007	200102	1.71133	0.775121	319368	1.58884	0.667971	1.16041	264666	2.26351	1.17856	418833	2.08367	1.05913	1.11277
P38919	Eukaryotic initiation factor 4A-III OS=Homo sapiens OX=9606 GN=EIF4A3 PE=1 SV=4	6	47126	44315	63781.6	28010.3	0.632071	-0.661841	12206.5	0.19138	-2.38549	0.277445	83197.2	1.8774	0.908739	62051.8	0.97288	-0.0396668	-22.9093
P05388	60S acidic ribosomal protein P0 OS=Homo sapiens OX=9606 GN=RPLP0 PE=1 SV=1	6	34423	477351	173393	270644	0.56697	-0.818655	219720	1.26718	0.341619	-2.3964	587894	1.23158	0.300506	491632	2.83535	1.50353	0.199868
P39023	60S ribosomal protein L3 OS=Homo sapiens OX=9606 GN=RPL3 PE=1 SV=2	6	46365	161559	128869	108260	0.670095	-0.577562	70739.4	0.548925	-0.865318	0.667456	167568	1.03719	0.052685	131760	1.02243	0.0320071	1.64604
Q9NZI8	Insulin-like growth factor 2 mRNA-binding protein 1 OS=Homo sapiens OX=9606 GN=IGF2BP1 PE=1 SV=2	6	63783	74815.1	11299.3	16163.2	0.216042	-2.21062	3019.42	0.267221	-1.90389	1.1611	73136.7	0.977567	-0.032733	25743.5	2.27832	1.18797	-0.0275537
P60842	Eukaryotic initiation factor 4A-I OS=Homo sapiens OX=9606 GN=EIF4A1 PE=1 SV=1	6	46353	56172.8	5131.63	25614.9	0.456001	-1.13289	3220.31	0.627541	-0.672219	1.6853	53619	0.954536	-0.0671278	7978.26	1.55472	0.636657	-0.105438
A0A087	MOB kinase activator 2 OS=Homo sapiens OX=9606 GN=MOB2 PE=1 SV=2	6	26900	229343	161359	101780	0.443792	-1.17205	21856.2	0.135451	-2.88416	0.406374	196405	0.856381	-0.223676	426410	2.64262	1.40197	-0.159544
Q7Z794	Keratin, type II cytoskeletal 1b OS=Homo sapiens OX=9606 GN=KRT77 PE=2 SV=3	6	62149	49314.9	32120.4	22746	0.46124	-1.11641	28227.8	0.878812	-0.186373	5.99019	42094.7	0.85359	-0.228384	589969	18.3674	4.19908	-0.0543891
Q96RG2	Isoform 2 of PAS domain-containing serine/threonine-protein kinase OS=Homo sapiens OX=9606 GN=PASK	6	146102	19178.3	293386	163737	8.53762	3.09383	161813	0.551537	-0.858471	-3.60389	143445	7.47958	2.90296	150950	0.514511	-0.958726	-3.02793
Q92973	Isoform 2 of Transportin-1 OS=Homo sapiens OX=9606 GN=TNPO1	6	102727	40581	72817.8	9863.85	0.243066	-2.04058	59074.5	0.811265	-0.301755	6.76238	25658.9	0.63229	-0.661342	89416	1.22794	0.296242	-2.23244
P07437	Tubulin beta chain OS=Homo sapiens OX=9606 GN=TUBB PE=1 SV=2	6	50095	3.59284e+06	7.07768e+06	9.05272e+06	2.51966	1.33323	1.55059e+07	2.19082	1.13147	1.17831	3.65655e+06	1.01773	0.0253587	5.46814e+06	0.772589	-0.372227	-0.068127
Q96T76	Isoform 5 of MMS19 nucleotide excision repair protein homolog OS=Homo sapiens OX=9606 GN=MMS19	6	117342	17855.2	12453	47064.6	2.63591	1.3983	16793.8	1.34857	0.43143	3.24108	9015.95	0.504949	-0.98579	2511.32	0.201663	-2.30998	0.426753
P61962	DDB1- and CUL4-associated factor 7 OS=Homo sapiens OX=9606 GN=DCAF7 PE=1 SV=1	6	39528	233790	546948	167188	0.71512	-0.483742	348703	0.637543	-0.649405	0.7449	178963	0.765485	-0.385553	342335	0.6259	-0.675996	0.570348
O00743	Isoform 2 of Serine/threonine-protein phosphatase 6 catalytic subunit OS=Homo sapiens OX=9606 GN=PPP6C	6	33139	125957	37518	20888.4	0.165838	-2.59215	39352.6	1.0489	0.0688767	-37.6347	55301.2	0.439049	-1.18755	80827.4	2.15436	1.10726	-1.07251
A0A087	26S proteasome non-ATPase regulatory subunit 1 OS=Homo sapiens OX=9606 GN=PSMD1 PE=1 SV=1	6	106810	80631.4	47893.4	64058.8	0.794465	-0.331945	28220.6	0.589237	-0.763081	0.435006	39337.9	0.487873	-1.03542	23239.5	0.485233	-1.04325	0.992498
O43242	26S proteasome non-ATPase regulatory subunit 3 OS=Homo sapiens OX=9606 GN=PSMD3 PE=1 SV=2	6	61054	160305	47133.1	70749.2	0.441342	-1.18003	82471.5	1.74976	0.807154	-1.46197	101519	0.633287	-0.65907	64871.8	1.37635	0.460849	-1.43012
J3QS39	Polyubiquitin-B (Fragment) OS=Homo sapiens OX=9606 GN=UBB PE=1 SV=1	6	10463	2.34422e+06	1.67277e+06	1.57231e+07	6.70719	2.74571	1.25489e+07	7.50187	2.90725	0.944435	6.00359e+06	2.56102	1.35672	8.47914e+06	5.06893	2.34168	0.579377
Q13561	Isoform 2 of Dynactin subunit 2 OS=Homo sapiens OX=9606 GN=DCTN2	6	44906	171340	66076.3	512252	2.98968	1.57999	296527	4.48765	2.16596	0.729464	89034.3	0.519635	-0.94443	43076.4	0.651919	-0.617236	1.53009
P09651	Isoform A1-A of Heterogeneous nuclear ribonucleoprotein A1 OS=Homo sapiens OX=9606 GN=HNRNPA1	6	34289	656706	459090	460932	0.701884	-0.510695	421517	0.918158	-0.123186	4.14573	365631	0.556764	-0.844861	508577	1.10779	0.147688	-5.72058
P27348	14-3-3 protein theta OS=Homo sapiens OX=9606 GN=YWHAQ PE=1 SV=1	6	28032	573396	3.11864e+06	156049	0.272149	-1.87753	857471	0.27495	-1.86276	1.00793	433376	0.755805	-0.403914	510413	0.163665	-2.61118	0.154686
A0A0C4	Serum albumin OS=Homo sapiens OX=9606 GN=ALB PE=1 SV=1	6	71177	1.2935e+06	2.70393e+06	670630	0.518461	-0.947693	4.54556e+06	1.68109	0.749401	-1.2646	600332	0.464114	-1.10745	1.60429e+06	0.593317	-0.753126	1.47047
J3KP15	Serine/arginine-rich-splicing factor 2 (Fragment) OS=Homo sapiens OX=9606 GN=SRSF2 PE=1 SV=8	6	15362	206293	374907	45354.3	0.219854	-2.18538	395212	1.05416	0.076095	-28.7191	142993	0.693156	-0.528747	320842	0.855791	-0.22467	2.35344
A0A3B3	Thyroid hormone receptor-associated protein 3 OS=Homo sapiens OX=9606 GN=THRAP3 PE=1 SV=1	6	103519	107930	81761.3	16904.5	0.156624	-2.67462	30853.8	0.377365	-1.40597	1.90233	72690.3	0.673493	-0.570266	64509.8	0.789002	-0.341899	1.66794
A0A1W2	Bcl-2-associated transcription factor 1 OS=Homo sapiens OX=9606 GN=BCLAF1 PE=1 SV=1	6	80627	78184.7	243658	2481.86	0.0317436	-4.97739	52535.8	0.215612	-2.21349	2.24866	63029	0.806155	-0.310871	123132	0.505347	-0.984654	0.315716
P29508	Serpin B3 OS=Homo sapiens OX=9606 GN=SERPINB3 PE=1 SV=2	6	44594	310856	22273	153062	0.492388	-1.02213	11185.7	0.502207	-0.993646	1.02867	40615.1	0.130656	-2.93616	98605.4	4.42712	2.14637	-1.36797
M0R0F0	40S ribosomal protein S5 (Fragment) OS=Homo sapiens OX=9606 GN=RPS5 PE=1 SV=1	6	22548	1.28893e+06	571834	159909	0.124064	-3.01085	251502	0.439817	-1.18502	2.54075	466292	0.361767	-1.46687	394379	0.689674	-0.536014	2.73662
E9PKG1	Protein arginine N-methyltransferase 1 OS=Homo sapiens OX=9606 GN=PRMT1 PE=1 SV=1	6	38198	262811	106527	185534	0.70596	-0.502341	443512	4.16336	2.05775	-0.244122	137412	0.522856	-0.935516	98000.6	0.919956	-0.120363	7.77247
P62314	Small nuclear ribonucleoprotein Sm D1 OS=Homo sapiens OX=9606 GN=SNRPD1 PE=1 SV=1	6	13273	665198	380118	161054	0.242115	-2.04624	263204	0.692426	-0.530269	3.85887	464366	0.698087	-0.518522	461730	1.2147	0.280602	-1.84789
Q9ULV4	Isoform 2 of Coronin-1C OS=Homo sapiens OX=9606 GN=CORO1C	6	54717	114716	103241	19232	0.16765	-2.57648	23942.1	0.231906	-2.10839	1.22201	106082	0.924741	-0.112878	86247.3	0.835402	-0.259458	0.435053
J3KTL2	Serine/arginine-rich-splicing factor 1 OS=Homo sapiens OX=9606 GN=SRSF1 PE=1 SV=1	6	28426	225615	492371	93506.3	0.414451	-1.27073	206654	0.419712	-1.25253	1.01453	203646	0.902626	-0.147801	324500	0.659055	-0.601529	0.245708
P62269	40S ribosomal protein S18 OS=Homo sapiens OX=9606 GN=RPS18 PE=1 SV=3	6	17708	299377	196281	88529	0.29571	-1.75774	352335	1.79505	0.844025	-2.08257	239718	0.800722	-0.320626	213014	1.08525	0.118024	-2.71662
Q53GS7	Isoform 2 of Nucleoporin GLE1 OS=Homo sapiens OX=9606 GN=GLE1	6	75929	154845	326939	33687.6	0.217557	-2.20053	58897.3	0.180148	-2.47275	0.889914	192388	1.24246	0.313199	276058	0.844373	-0.244048	-1.28335
P55060	Isoform 3 of Exportin-2 OS=Homo sapiens OX=9606 GN=CSE1L	6	108507	44052.7	31458.2	87120.9	1.97765	0.98379	291433	9.26412	3.21165	0.306319	22964.2	0.521289	-0.939844	32957.7	1.04766	0.0671775	-13.9905
Q12874	Splicing factor 3A subunit 3 OS=Homo sapiens OX=9606 GN=SF3A3 PE=1 SV=1	6	59154	341579	191800	33415.4	0.0978264	-3.35363	58818.4	0.306665	-1.70527	1.96663	202100	0.591665	-0.757149	257035	1.34012	0.42236	-1.79266
Q15424	Isoform 2 of Scaffold attachment factor B1 OS=Homo sapiens OX=9606 GN=SAFB	6	95522	427910	440939	67559.5	0.157882	-2.66308	270954	0.614494	-0.70253	3.79069	357576	0.835633	-0.259059	440155	0.998221	-0.0025689	100.845
Q99615	Isoform 2 of DnaJ homolog subfamily C member 7 OS=Homo sapiens OX=9606 GN=DNAJC7	6	50806	13729	71247.7	829.318	0.0604063	-4.04916	12223.6	0.171564	-2.54318	1.59216	13169.9	0.959277	-0.0599802	60171.2	0.844535	-0.243771	0.246051
O15371	Isoform 2 of Eukaryotic translation initiation factor 3 subunit D OS=Homo sapiens OX=9606 GN=EIF3D	6	58731	515999	197476	179259	0.347403	-1.52532	104468	0.529018	-0.91861	1.66046	213416	0.413597	-1.2737	180877	0.915946	-0.126666	10.0556
Q7Z6Z7	Isoform 2 of E3 ubiquitin-protein ligase HUWE1 OS=Homo sapiens OX=9606 GN=HUWE1	5	483831	59027.9	17975.5	11067.1	0.18749	-2.41512	155227	8.63544	3.11027	-0.776497	146562	2.48293	1.31204	63954	3.55783	1.831	0.716572
P26373	60S ribosomal protein L13 OS=Homo sapiens OX=9606 GN=RPL13 PE=1 SV=4	5	24304	144645	107240	13155	0.0909468	-3.45883	105821	0.986764	-0.0192225	179.937	221111	1.52864	0.61225	192774	1.7976	0.846068	0.723642
O00148	ATP-dependent RNA helicase DDX39A OS=Homo sapiens OX=9606 GN=DDX39A PE=1 SV=2	5	49611	104575	43459.2	55682.5	0.532467	-0.909237	66754.9	1.53604	0.619213	-1.46838	136876	1.30889	0.388339	60407.9	1.38999	0.475075	0.817428
P46783	40S ribosomal protein S10 OS=Homo sapiens OX=9606 GN=RPS10 PE=1 SV=1	5	18886	216142	149397	139593	0.645839	-0.630754	166238	1.11272	0.154095	-4.09328	268132	1.24053	0.310962	151373	1.01322	0.0189538	16.4063
P36578	60S ribosomal protein L4 OS=Homo sapiens OX=9606 GN=RPL4 PE=1 SV=5	5	47953	205318	182292	128102	0.62392	-0.680566	63175.3	0.346561	-1.52882	0.445158	246713	1.20161	0.264974	231174	1.26815	0.342727	0.773135
P05387	60S acidic ribosomal protein P2 OS=Homo sapiens OX=9606 GN=RPLP2 PE=1 SV=1	5	11658	378956	241695	427836	1.12899	0.175026	483855	2.00193	1.00139	0.174783	448459	1.18341	0.242945	543033	2.24677	1.16786	0.208027
P62906	60S ribosomal protein L10a OS=Homo sapiens OX=9606 GN=RPL10A PE=1 SV=2	5	24987	166918	72538.2	33022.9	0.197839	-2.3376	75441.7	1.04003	0.056622	-41.2844	191307	1.14611	0.196747	189528	2.6128	1.3856	0.141994
M0R117	60S ribosomal protein L18a OS=Homo sapiens OX=9606 GN=RPL18A PE=1 SV=1	5	18352	104312	74838.6	77690	0.744788	-0.425099	100385	1.34136	0.423695	-1.00331	118505	1.13607	0.184046	143360	1.91559	0.937792	0.196255
Q15084	Isoform 2 of Protein disulfide-isomerase A6 OS=Homo sapiens OX=9606 GN=PDIA6	5	54380	244378	107336	50689.4	0.207423	-2.26935	86129.1	0.802423	-0.317566	7.14609	267770	1.09572	0.131881	260375	2.42579	1.27846	0.103156
H0YHA7	60S ribosomal protein L18 (Fragment) OS=Homo sapiens OX=9606 GN=RPL18 PE=1 SV=1	5	19134	391696	207304	166741	0.425691	-1.23212	125688	0.606297	-0.721903	1.70677	367014	0.936986	-0.0939008	353176	1.70366	0.76864	-0.122165
Q969X5	Isoform 2 of Endoplasmic reticulum-Golgi intermediate compartment protein 1 OS=Homo sapiens OX=9606 GN=ERGIC1	5	22317	3088.11	4663.26	10191.2	3.30015	1.72253	21251.3	4.55718	2.18814	0.787211	20616.9	6.67621	2.73903	4153.8	0.890749	-0.166909	-16.4103
P62249	40S ribosomal protein S16 OS=Homo sapiens OX=9606 GN=RPS16 PE=1 SV=2	5	16549	351819	235844	336381	0.956119	-0.0647373	93486.6	0.396391	-1.335	0.0484923	325177	0.924273	-0.113608	243083	1.03069	0.0436157	-2.60476
O43251	Isoform 6 of RNA binding protein fox-1 homolog 2 OS=Homo sapiens OX=9606 GN=RBFOX2	5	47186	22272.6	1085.34	38315.1	1.72028	0.782647	72726.1	67.0076	6.06625	0.129017	20408.4	0.916301	-0.126106	6840.73	6.30284	2.656	-0.0474798
Q96D09	G-protein coupled receptor-associated sorting protein 2 OS=Homo sapiens OX=9606 GN=GPRASP2 PE=1 SV=1	5	94285	20359.2	63420.9	43086.7	2.11632	1.08156	44522.9	0.702022	-0.510412	-2.119	42224.8	2.07399	1.05241	16857.8	0.265808	-1.91154	-0.550554
Q9Y2X9	Isoform 2 of Zinc finger protein 281 OS=Homo sapiens OX=9606 GN=ZNF281	5	93859	12455.5	55347.1	23840.5	1.91405	0.936625	39115.9	0.706737	-0.500755	-1.87042	32486.7	2.60821	1.38306	23098.9	0.417345	-1.26069	-1.09707
Q6P4A7	Sideroflexin-4 OS=Homo sapiens OX=9606 GN=SFXN4 PE=1 SV=1	5	38259	28265.4	15196.9	137946	4.88039	2.287	81718.9	5.37735	2.4269	0.942355	29701.5	1.05081	0.0715015	32129.2	2.1142	1.08011	0.0661983
Q96EY1	Isoform 2 of DnaJ homolog subfamily A member 3, mitochondrial OS=Homo sapiens OX=9606 GN=DNAJA3	5	50207	63457.4	210127	167940	2.6465	1.40409	56237.6	0.267636	-1.90165	-0.73835	75890.6	1.19593	0.258133	91294.3	0.434472	-1.20267	-0.214634
P40424	Isoform PBX1b of Pre-B-cell leukemia transcription factor 1 OS=Homo sapiens OX=9606 GN=PBX1	5	38745	38634.2	43926.1	14929.4	0.38643	-1.37172	22330.7	0.50837	-0.976049	1.40538	15510	0.401459	-1.31668	18829.5	0.428662	-1.22209	1.0774
P04792	Heat shock protein beta-1 OS=Homo sapiens OX=9606 GN=HSPB1 PE=1 SV=2	5	22826	133795	66171.7	111578	0.833946	-0.261973	119754	1.80975	0.855794	-0.306117	131480	0.982701	-0.0251751	128025	1.93474	0.952143	-0.0264404
Q9UBM7	7-dehydrocholesterol reductase OS=Homo sapiens OX=9606 GN=DHCR7 PE=1 SV=1	5	55195	45127.6	19149.1	129739	2.87493	1.52353	205778	10.7461	3.42574	0.44473	19693.7	0.4364	-1.19628	37818.7	1.97496	0.981825	-1.21842
Q9NTJ3	Structural maintenance of chromosomes protein 4 OS=Homo sapiens OX=9606 GN=SMC4 PE=1 SV=2	5	147775	29342.6	20633.7	26390.5	0.89939	-0.152982	31406.7	1.52211	0.606072	-0.252416	40196.2	1.36989	0.45406	25577	1.23958	0.309848	1.46543
H0Y8G5	Heterogeneous nuclear ribonucleoprotein D0 (Fragment) OS=Homo sapiens OX=9606 GN=HNRNPD PE=1 SV=8	5	29820	362784	193878	405465	1.11765	0.160467	267366	1.37904	0.463668	0.346081	308910	0.851498	-0.231924	240468	1.2403	0.310693	-0.746475
P17612	Isoform 2 of cAMP-dependent protein kinase catalytic subunit alpha OS=Homo sapiens OX=9606 GN=PRKACA	5	39911	57690.3	53605	21426.8	0.371412	-1.42891	24253.2	0.452442	-1.14419	1.24883	72095.3	1.2497	0.321578	43766.3	0.81646	-0.292546	-1.09924
I3L2C7	Gem-associated protein 4 OS=Homo sapiens OX=9606 GN=GEMIN4 PE=1 SV=1	5	120456	83915.4	29958.4	22952.7	0.273522	-1.87027	21899.6	0.731	-0.452057	4.13725	62920.7	0.749811	-0.4154	59331.8	1.98048	0.985848	-0.421364
P61353	60S ribosomal protein L27 OS=Homo sapiens OX=9606 GN=RPL27 PE=1 SV=2	5	15788	86353.3	37711.4	87668.2	1.01523	0.0218012	56058.6	1.48652	0.571935	0.0381184	52922.3	0.612858	-0.706376	87366.5	2.31671	1.21208	-0.58278
Q5BKZ1	DBIRD complex subunit ZNF326 OS=Homo sapiens OX=9606 GN=ZNF326 PE=1 SV=2	5	65955	51742.6	30660	95983.7	1.85502	0.891436	30692.9	1.00107	0.00154461	577.125	38726.5	0.748444	-0.418033	53457.8	1.74357	0.802041	-0.521211
P07237	Protein disulfide-isomerase OS=Homo sapiens OX=9606 GN=P4HB PE=1 SV=3	5	57480	57300.1	24755	6169.23	0.107665	-3.21538	2983.89	0.120537	-3.05245	1.05338	38802.6	0.677181	-0.562386	25841.7	1.0439	0.0619813	-9.07348
Q07666	Isoform 2 of KH domain-containing, RNA-binding, signal transduction-associated protein 1 OS=Homo sapiens OX=9606 GN=KHDRBS1	5	45946	335984	123992	111453	0.331722	-1.59195	63245	0.510073	-0.971225	1.63912	150317	0.447395	-1.16038	117430	0.947075	-0.0784489	14.7915
E5RHW4	Erlin-2 (Fragment) OS=Homo sapiens OX=9606 GN=ERLIN2 PE=1 SV=1	5	37929	385087	38451.5	117904	0.306174	-1.70758	357783	9.30477	3.21797	-0.530637	114523	0.297396	-1.74954	44805.4	1.16524	0.220631	-7.92975
Q99729	Isoform 2 of Heterogeneous nuclear ribonucleoprotein A/B OS=Homo sapiens OX=9606 GN=HNRNPAB	5	36059	100902	33044.1	6333.16	0.0627653	-3.99389	3202.08	0.0969032	-3.36731	1.18608	69970.9	0.693453	-0.528131	21753.9	0.658329	-0.60312	0.875665
A0A087	Uncharacterized protein OS=Homo sapiens OX=9606 PE=4 SV=1	5	12804	364995	139963	216097	0.592055	-0.756197	243069	1.73666	0.796316	-0.949619	288428	0.790225	-0.339665	115225	0.82325	-0.280598	1.2105
E9PDF6	Unconventional myosin-Ib OS=Homo sapiens OX=9606 GN=MYO1B PE=1 SV=1	5	129426	59571	5111.89	48242.3	0.809828	-0.304312	9029.79	1.76643	0.820836	-0.370734	38261	0.642274	-0.638738	18769.3	3.67169	1.87644	-0.340398
Q09028	Isoform 3 of Histone-binding protein RBBP4 OS=Homo sapiens OX=9606 GN=RBBP4	5	46415	543518	1.17131e+06	4.44803e+06	8.18379	3.03277	7.77783e+06	6.64029	2.73125	1.1104	613785	1.12928	0.175407	939348	0.801965	-0.318389	-0.550919
Q9H6R7	WD repeat and coiled-coil-containing protein OS=Homo sapiens OX=9606 GN=WDCP PE=1 SV=1	5	80283	9083.65	53697.7	23387.2	2.57465	1.36437	438087	8.1584	3.02829	0.450543	12112.4	1.33343	0.415143	21022.3	0.391493	-1.35294	-0.306845
M0QXN5	Nuclear pore glycoprotein p62 OS=Homo sapiens OX=9606 GN=NUP62 PE=1 SV=1	5	45759	201188	101842	6.95161e+06	34.5528	5.11073	3.26312e+06	32.041	5.00185	1.02177	616277	3.0632	1.61504	277122	2.7211	1.44419	1.1183
Q9P035	Very-long-chain (3R)-3-hydroxyacyl-CoA dehydratase 3 OS=Homo sapiens OX=9606 GN=HACD3 PE=1 SV=2	5	43360	140250	78276.9	574077	4.09325	2.03325	477721	6.10297	2.60951	0.779167	129265	0.92168	-0.117661	110182	1.4076	0.493232	-0.238552
Q9NR33	DNA polymerase epsilon subunit 4 OS=Homo sapiens OX=9606 GN=POLE4 PE=1 SV=2	5	12315	273761	139021	2.19888e+06	8.03213	3.00578	830907	5.97686	2.57939	1.16531	187659	0.685484	-0.544805	368069	2.64758	1.40468	-0.387852
Q3ZCQ8	Isoform 2 of Mitochondrial import inner membrane translocase subunit TIM50 OS=Homo sapiens OX=9606 GN=TIMM50	5	50946	34202.7	44925.4	509075	14.884	3.89569	341052	7.59152	2.92439	1.33214	43748	1.27908	0.355105	30707.9	0.683531	-0.548921	-0.646914
P84090	Enhancer of rudimentary homolog OS=Homo sapiens OX=9606 GN=ERH PE=1 SV=1	5	12422	476759	135965	81775.7	0.171524	-2.54352	30688.6	0.225709	-2.14746	1.18443	145325	0.304818	-1.71398	159837	1.17558	0.233368	-7.34455
P09211	Glutathione S-transferase P OS=Homo sapiens OX=9606 GN=GSTP1 PE=1 SV=2	5	23569	2.11466e+06	4.27356e+06	2.02793e+06	0.958988	-0.0604149	5.61867e+06	1.31475	0.394791	-0.15303	637823	0.30162	-1.72919	2.3593e+06	0.55207	-0.857078	2.01755
Q9Y512	Sorting and assembly machinery component 50 homolog OS=Homo sapiens OX=9606 GN=SAMM50 PE=1 SV=3	5	52342	95030	221999	42731.8	0.449666	-1.15307	150399	0.677475	-0.561761	2.05261	89432.9	0.941101	-0.0875786	128165	0.577322	-0.792552	0.110502
Q9NP73	Isoform 3 of Putative bifunctional UDP-N-acetylglucosamine transferase and deubiquitinase ALG13 OS=Homo sapiens OX=9606 GN=ALG13	5	119046	93486.5	34252.6	90411.8	0.96711	-0.0482476	52385.5	1.52939	0.612952	-0.0787135	68725.7	0.73514	-0.443909	53599.6	1.56483	0.646006	-0.68716
Q8TAF3	Isoform 3 of WD repeat-containing protein 48 OS=Homo sapiens OX=9606 GN=WDR48	5	76156	11989.2	134178	204931	17.0929	4.09533	182546	1.36047	0.444106	9.2215	13388.6	1.11672	0.159272	84084.5	0.626662	-0.67424	-0.236225
Q9NXV2	BTB/POZ domain-containing protein KCTD5 OS=Homo sapiens OX=9606 GN=KCTD5 PE=1 SV=1	5	26475	1.02509e+06	1.11646e+06	557063	0.543427	-0.879842	575281	0.515273	-0.956591	0.919769	808912	0.789111	-0.3417	730491	0.654293	-0.611992	0.55834
P27824	Isoform 2 of Calnexin OS=Homo sapiens OX=9606 GN=CANX	5	71971	87040.7	353516	21857	0.251112	-1.9936	97764.1	0.276548	-1.8544	1.07506	82032.9	0.942466	-0.0854877	316377	0.894946	-0.160128	0.533871
H0Y8D1	Trypsin-1 (Fragment) OS=Homo sapiens OX=9606 GN=PRSS1 PE=1 SV=1	5	15697	1.71786e+07	1.25849e+07	8.58416e+06	0.499702	-1.00086	6.825e+06	0.542317	-0.882792	1.13374	1.07236e+07	0.624243	-0.679819	1.43802e+07	1.14265	0.192389	-3.53356
C9JW96	Prohibitin (Fragment) OS=Homo sapiens OX=9606 GN=PHB PE=1 SV=2	5	26932	237771	78150.5	15342.3	0.0645255	-3.95399	6257.1	0.0800647	-3.64269	1.08546	107095	0.450413	-1.15068	80965.7	1.03602	0.0510556	-22.5378
Q8N5Z5	Isoform 2 of BTB/POZ domain-containing protein KCTD17 OS=Homo sapiens OX=9606 GN=KCTD17	5	33711	976419	115168	52459	0.0537259	-4.21824	19166.5	0.166421	-2.58709	1.6305	298573	0.305783	-1.70942	119780	1.04004	0.0566425	-30.1791
P43686	26S proteasome regulatory subunit 6B OS=Homo sapiens OX=9606 GN=PSMC4 PE=1 SV=2	5	47451	164589	89993.7	46739.1	0.283976	-1.81616	75510.9	0.839069	-0.253138	7.17458	74128.1	0.450384	-1.15077	74487.9	0.827701	-0.272818	4.21809
Q96HS1	Serine/threonine-protein phosphatase PGAM5, mitochondrial OS=Homo sapiens OX=9606 GN=PGAM5 PE=1 SV=2	5	32213	1.13699e+06	857676	410208	0.360786	-1.47078	250154	0.291665	-1.77762	0.827391	813785	0.715739	-0.482494	772547	0.900744	-0.15081	3.19935
P60228	Eukaryotic translation initiation factor 3 subunit E OS=Homo sapiens OX=9606 GN=EIF3E PE=1 SV=1	5	52587	126231	243293	27180.7	0.215326	-2.21541	126098	0.518298	-0.948146	2.33657	75620.8	0.599068	-0.739207	148977	0.612335	-0.707606	1.04466
P07355	Isoform 2 of Annexin A2 OS=Homo sapiens OX=9606 GN=ANXA2	5	40671	215033	71238.5	85693.1	0.398512	-1.3273	21592.4	0.303101	-1.72213	0.770734	98988.3	0.460341	-1.11923	174436	2.44862	1.29197	-0.866295
H0Y2V6	Centrosomal protein of 170 kDa (Fragment) OS=Homo sapiens OX=9606 GN=CEP170 PE=1 SV=1	5	172379	28268.4	47282.3	9334.95	0.330226	-1.59848	27636.3	0.584496	-0.774736	2.06325	25146.5	0.889563	-0.168831	16992	0.359374	-1.47644	0.11435
P62195	Isoform 2 of 26S proteasome regulatory subunit 8 OS=Homo sapiens OX=9606 GN=PSMC5	5	44927	132771	41415.2	19595.5	0.147589	-2.76034	12471	0.301122	-1.73158	1.59412	63738.2	0.480063	-1.0587	12495	0.301701	-1.72881	0.61239
P62266	40S ribosomal protein S23 OS=Homo sapiens OX=9606 GN=RPS23 PE=1 SV=3	5	15969	190245	434596	69128.4	0.363365	-1.46051	107773	0.247985	-2.01168	0.726015	202240	1.06305	0.0882068	188003	0.432593	-1.20892	-0.0729634
Q15046	Isoform Mitochondrial of Lysine--tRNA ligase OS=Homo sapiens OX=9606 GN=KARS	5	71908	357658	184494	97165.9	0.271672	-1.88006	127384	0.690448	-0.534395	3.51811	195433	0.546424	-0.871907	245061	1.32828	0.409565	-2.12886
P25398	40S ribosomal protein S12 OS=Homo sapiens OX=9606 GN=RPS12 PE=1 SV=3	5	14905	210663	740672	105154	0.49916	-1.00243	263309	0.3555	-1.49208	0.671831	239828	1.13845	0.187067	573423	0.774193	-0.369235	-0.506635
Q9UBU9	Isoform 2 of Nuclear RNA export factor 1 OS=Homo sapiens OX=9606 GN=NXF1	4	40679	1722.26	3491.31	2708.98	1.57292	0.653444	11486.2	3.28995	1.71807	0.380337	46719.1	27.1265	4.76163	13608.4	3.89778	1.96265	2.42612
Q5SRQ6	Casein kinase II subunit beta OS=Homo sapiens OX=9606 GN=CSNK2B PE=1 SV=2	4	27307	66488.2	29413.9	68906.8	1.03638	0.0515489	102462	3.48346	1.80052	0.02863	270202	4.06391	2.02287	297847	10.1261	3.34	0.605649
F8VUX1	Nucleosome assembly protein 1-like 1 (Fragment) OS=Homo sapiens OX=9606 GN=NAP1L1 PE=1 SV=1	4	27878	148815	33806.4	76056.8	0.511084	-0.968368	51320.5	1.51807	0.602238	-1.60795	599358	4.02755	2.0099	245548	7.26336	2.86064	0.702607
H3BVG0	Nuclear pore complex protein Nup93 OS=Homo sapiens OX=9606 GN=NUP93 PE=1 SV=1	4	100291	28208.4	16317.1	8198.4	0.290637	-1.78271	135618	8.31145	3.0551	-0.583519	96592.2	3.42423	1.77578	77564.2	4.75357	2.24901	0.789583
P51398	Isoform 2 of 28S ribosomal protein S29, mitochondrial OS=Homo sapiens OX=9606 GN=DAP3	4	41361	31281.6	4002.71	2630.53	0.0840918	-3.57189	6487.22	1.62071	0.696623	-5.12744	102120	3.26454	1.70688	67395.6	16.8375	4.0736	0.41901
Q99733	Isoform 2 of Nucleosome assembly protein 1-like 4 OS=Homo sapiens OX=9606 GN=NAP1L4	4	44280	50175.2	15471.7	19260.4	0.383863	-1.38134	11676.9	0.75473	-0.405968	3.40258	146656	2.92288	1.54739	89545.5	5.78769	2.53299	0.610894
P30050	60S ribosomal protein L12 OS=Homo sapiens OX=9606 GN=RPL12 PE=1 SV=1	4	17979	106671	49241	103760	0.972709	-0.0399196	82951.8	1.68461	0.752412	-0.0530555	186914	1.75224	0.809202	119195	2.42064	1.27539	0.634475
E9PRY8	Elongation factor 1-delta OS=Homo sapiens OX=9606 GN=EEF1D PE=1 SV=1	4	77150	226989	182880	189619	0.835367	-0.259517	131837	0.720891	-0.472146	0.549654	306477	1.35018	0.433156	179481	0.981412	-0.0270687	-16.0021
Q15427	Splicing factor 3B subunit 4 OS=Homo sapiens OX=9606 GN=SF3B4 PE=1 SV=1	4	44414	315603	445610	71685	0.227137	-2.13837	234946	0.527246	-0.923453	2.31562	399325	1.26528	0.339453	423663	0.950749	-0.0728642	-4.65871
P31946	Isoform Short of 14-3-3 protein beta/alpha OS=Homo sapiens OX=9606 GN=YWHAB	4	27947	382517	245024	147982	0.386863	-1.3701	408340	1.66653	0.736846	-1.85942	473017	1.23659	0.306367	498031	2.03258	1.02331	0.299388
E9PKZ0	60S ribosomal protein L8 (Fragment) OS=Homo sapiens OX=9606 GN=RPL8 PE=1 SV=1	4	22603	157776	150342	54185.7	0.343435	-1.54189	40312.6	0.268139	-1.89895	0.811971	182518	1.15682	0.210164	171608	1.14145	0.190868	1.10109
P39019	40S ribosomal protein S19 OS=Homo sapiens OX=9606 GN=RPS19 PE=1 SV=2	4	16051	238406	185222	110958	0.465418	-1.1034	58110.8	0.313736	-1.67238	0.659779	251414	1.05456	0.0766442	227583	1.2287	0.297138	0.257941
P62277	40S ribosomal protein S13 OS=Homo sapiens OX=9606 GN=RPS13 PE=1 SV=2	4	17212	328154	255315	35752.2	0.108949	-3.19827	84778.1	0.332052	-1.59052	2.01084	323169	0.984806	-0.0220881	300352	1.1764	0.234373	-0.0942434
P06748	Isoform 2 of Nucleophosmin OS=Homo sapiens OX=9606 GN=NPM1	4	29617	1.1964e+06	183965	183104	0.153046	-2.70796	112694	0.612584	-0.70702	3.83011	1.13107e+06	0.945397	-0.0810083	299303	1.62695	0.702172	-0.115368
Q8WVC2	40S ribosomal protein S21 OS=Homo sapiens OX=9606 GN=RPS21 PE=1 SV=1	4	8958	225389	112113	55967.1	0.248314	-2.00976	35794.9	0.319274	-1.64713	1.22016	156267	0.693323	-0.5284	186397	1.66258	0.733424	-0.720456
P31944	Caspase-14 OS=Homo sapiens OX=9606 GN=CASP14 PE=1 SV=2	4	27947	134271	18259.4	86095.6	0.641207	-0.641138	11076.9	0.606639	-0.721089	0.889124	41561.8	0.309536	-1.69182	328472	17.9892	4.16906	-0.405804
Q9BWF3	RNA-binding protein 4 OS=Homo sapiens OX=9606 GN=RBM4 PE=1 SV=1	4	40688	2737.22	4280.05	11237.6	4.10547	2.03755	136013	31.7783	4.98997	0.408329	3541.74	1.29392	0.371743	2360.13	0.551426	-0.858761	-0.432883
Q9UJ14	Glutathione hydrolase 7 OS=Homo sapiens OX=9606 GN=GGT7 PE=1 SV=2	4	70822	4724.98	3297.67	2847.88	0.602728	-0.730421	18579.9	5.63425	2.49422	-0.292845	650.327	0.137636	-2.86107	9871.64	2.99352	1.58184	-1.8087
P00403	Cytochrome c oxidase subunit 2 OS=Homo sapiens OX=9606 GN=MT-CO2 PE=1 SV=1	4	25719	26832.5	15542.7	224515	8.36729	3.06476	67201	4.32364	2.11225	1.45095	7612.45	0.283703	-1.81755	17097.2	1.10001	0.137519	-13.2167
D6RAA6	Transmembrane protein 33 (Fragment) OS=Homo sapiens OX=9606 GN=TMEM33 PE=1 SV=1	4	25435	23940.4	21017.4	74428.6	3.10892	1.63641	41040.6	1.9527	0.965468	1.69494	14716.5	0.614716	-0.702007	16530.9	0.786534	-0.34642	2.02646
A0A087	WD repeat-containing protein 6 OS=Homo sapiens OX=9606 GN=WDR6 PE=1 SV=1	4	126917	67027.6	20823.2	5883.86	0.0877826	-3.50992	114184	5.48349	2.4551	-1.42965	43155.5	0.643847	-0.63521	19703.9	0.946246	-0.0797135	7.96866
Q1KMD3	Heterogeneous nuclear ribonucleoprotein U-like protein 2 OS=Homo sapiens OX=9606 GN=HNRNPUL2 PE=1 SV=1	4	85622	74674.9	36267.3	1531.46	0.0205084	-5.60764	25940.2	0.715251	-0.483479	11.5985	88602.5	1.18651	0.246724	75460.6	2.08068	1.05705	0.233407
P36542	Isoform Heart of ATP synthase subunit gamma, mitochondrial OS=Homo sapiens OX=9606 GN=ATP5F1C	4	32917	38529.8	17510.2	62217.5	1.61479	0.691348	60056.2	3.42978	1.77812	0.388809	13307	0.345371	-1.53378	22944.5	1.31035	0.389951	-3.93327
Q15365	Poly(rC)-binding protein 1 OS=Homo sapiens OX=9606 GN=PCBP1 PE=1 SV=2	4	37987	423658	408935	259978	0.613651	-0.70451	209043	0.511189	-0.968072	0.727746	258160	0.609359	-0.714635	293932	0.718775	-0.476388	1.50011
P62829	60S ribosomal protein L23 OS=Homo sapiens OX=9606 GN=RPL23 PE=1 SV=1	4	14970	291075	144657	201207	0.691255	-0.53271	333118	2.30282	1.2034	-0.442671	348650	1.1978	0.260387	233190	1.61202	0.688871	0.377991
F5H6E2	Unconventional myosin-Ic OS=Homo sapiens OX=9606 GN=MYO1C PE=1 SV=1	4	119719	38055.2	1254.58	8032.04	0.211063	-2.24425	750.897	0.598527	-0.740512	3.03068	27849.5	0.73182	-0.45044	2185.91	1.74235	0.801033	-0.562324
O60506	Isoform 2 of Heterogeneous nuclear ribonucleoprotein Q OS=Homo sapiens OX=9606 GN=SYNCRIP	4	65870	350947	88361.6	161327	0.45969	-1.12127	117407	1.32871	0.410026	-2.73462	226141	0.644375	-0.634028	94649.3	1.07116	0.0991722	-6.3932
Q9P2R3	Isoform 2 of Rabankyrin-5 OS=Homo sapiens OX=9606 GN=ANKFY1	4	130002	114252	74733.5	138023	1.20806	0.272687	22084.2	0.295506	-1.75874	-0.155047	72870.3	0.637803	-0.648818	81117.9	1.08543	0.118265	-5.48613
P11177	Isoform 2 of Pyruvate dehydrogenase E1 component subunit beta, mitochondrial OS=Homo sapiens OX=9606 GN=PDHB	4	37518	320841	139000	71591.8	0.223138	-2.16399	64809	0.466251	-1.10082	1.9658	166813	0.519923	-0.94363	139518	1.00372	0.00536324	-175.944
O43324	Eukaryotic translation elongation factor 1 epsilon-1 OS=Homo sapiens OX=9606 GN=EEF1E1 PE=1 SV=1	4	19855	82765.9	48129.4	5511.49	0.0665912	-3.90852	20355.9	0.422941	-1.24147	3.1483	62586.6	0.756188	-0.403184	62667.4	1.30206	0.380796	-1.05879
Q13185	Chromobox protein homolog 3 OS=Homo sapiens OX=9606 GN=CBX3 PE=1 SV=4	4	20969	941173	269828	767409	0.815374	-0.294465	794727	2.94531	1.55842	-0.188951	437209	0.464536	-1.10614	255030	0.945158	-0.0813732	13.5934
Q04917	14-3-3 protein eta OS=Homo sapiens OX=9606 GN=YWHAH PE=1 SV=4	4	28372	152028	77136.2	23947.5	0.15752	-2.66639	35242	0.45688	-1.13011	2.3594	114496	0.753123	-0.409042	71465.9	0.926491	-0.110152	3.71344
P09496	Isoform Non-brain of Clathrin light chain A OS=Homo sapiens OX=9606 GN=CLTA	4	23704	215801	216211	49796.8	0.230754	-2.11557	67268.8	0.311126	-1.68443	1.25596	207591	0.961957	-0.0559553	176243	0.815145	-0.294871	0.189762
P22392	Isoform 3 of Nucleoside diphosphate kinase B OS=Homo sapiens OX=9606 GN=NME2	4	30346	58231.4	27399.7	55441.2	0.952084	-0.0708399	149952	5.47278	2.45228	-0.0288874	54465.6	0.93533	-0.0964524	34531.5	1.26029	0.333756	-0.28899
E9PKD5	26S proteasome regulatory subunit 6A (Fragment) OS=Homo sapiens OX=9606 GN=PSMC3 PE=1 SV=2	4	34706	274267	26987.3	1356.08	0.00494437	-7.66	3748.86	0.138912	-2.84776	2.68983	84149.1	0.306815	-1.70456	28715.7	1.06404	0.0895582	-19.033
P24534	Elongation factor 1-beta OS=Homo sapiens OX=9606 GN=EEF1B2 PE=1 SV=3	4	24919	783170	796361	324287	0.41407	-1.27205	598763	0.751873	-0.411439	3.09172	529978	0.676708	-0.563394	623021	0.782334	-0.354144	1.59086
A0A087	Polyadenylate-binding protein OS=Homo sapiens OX=9606 GN=PABPC1 PE=1 SV=1	4	58727	171123	206679	155048	0.90606	-0.142321	173194	0.837988	-0.254999	0.558125	107866	0.630341	-0.665795	147346	0.712924	-0.48818	1.36383
P61254	60S ribosomal protein L26 OS=Homo sapiens OX=9606 GN=RPL26 PE=1 SV=1	4	17248	59973.3	185353	88051.2	1.46817	0.554021	116299	0.627446	-0.672438	-0.823899	85413.4	1.42419	0.51014	138516	0.747311	-0.42022	-1.21398
P22102	Trifunctional purine biosynthetic protein adenosine-3 OS=Homo sapiens OX=9606 GN=GART PE=1 SV=1	4	108953	98371.6	25769.5	37405.6	0.380248	-1.39499	29865.4	1.15894	0.21281	-6.55509	66994.4	0.681034	-0.554201	25485.4	0.988973	-0.0159975	34.6431
P56192	Methionine--tRNA ligase, cytoplasmic OS=Homo sapiens OX=9606 GN=MARS PE=1 SV=2	4	102249	258829	181131	120246	0.464577	-1.10601	101999	0.563122	-0.828481	1.33498	199766	0.771807	-0.373687	184572	1.01899	0.0271462	-13.7658
O43790	Keratin, type II cuticular Hb6 OS=Homo sapiens OX=9606 GN=KRT86 PE=1 SV=1	4	55120	79111.6	5606.88	10014.8	0.12659	-2.98176	438313	78.1741	6.28862	-0.474152	24624.6	0.311264	-1.68379	6850.18	1.22174	0.288942	-5.82742
Q6KB66	Isoform 2 of Keratin, type II cytoskeletal 80 OS=Homo sapiens OX=9606 GN=KRT80	4	47782	520127	1.11135e+07	87267	0.16778	-2.57536	3.30231e+06	0.297143	-1.75077	1.47098	80041.9	0.153889	-2.70004	294707	0.0265178	-5.23689	0.51558
B4DY09	Interleukin enhancer-binding factor 2 OS=Homo sapiens OX=9606 GN=ILF2 PE=1 SV=1	4	39057	343179	251131	68890.4	0.200742	-2.31659	43807.7	0.174442	-2.51918	0.919578	177739	0.517918	-0.949205	76017.6	0.302701	-1.72404	0.550571
P35579	Myosin-9 OS=Homo sapiens OX=9606 GN=MYH9 PE=1 SV=4	4	227646	201884	467213	240981	1.19366	0.255391	434926	0.930895	-0.10331	-2.4721	99968.8	0.495179	-1.01398	164148	0.351334	-1.50909	0.671914
A0A0U1	RNA-binding protein 39 (Fragment) OS=Homo sapiens OX=9606 GN=RBM39 PE=1 SV=1	4	26853	618381	874331	320270	0.517917	-0.949206	478995	0.547842	-0.868168	1.09334	394991	0.63875	-0.646676	720176	0.823688	-0.27983	2.31096
P25789	Proteasome subunit alpha type-4 OS=Homo sapiens OX=9606 GN=PSMA4 PE=1 SV=1	4	29750	269377	114045	251353	0.933092	-0.0999081	362426	3.17792	1.66808	-0.0598939	97492.7	0.36192	-1.46626	103317	0.905933	-0.142524	10.2878
A0A0C4	ADP-ribosylation factor-like protein 6-interacting protein 4 OS=Homo sapiens OX=9606 GN=ARL6IP4 PE=1 SV=1	4	24691	167728	1.5348e+06	12175.3	0.0725897	-3.78409	526914	0.343312	-1.54241	2.45337	215363	1.28401	0.360651	913429	0.595146	-0.748684	-0.481713
A0A087	26S proteasome non-ATPase regulatory subunit 13 OS=Homo sapiens OX=9606 GN=PSMD13 PE=1 SV=1	4	42997	72994	15840.7	19014.9	0.260499	-1.94065	5277.99	0.333192	-1.58558	1.22394	59154	0.810395	-0.303302	10935.7	0.690353	-0.534593	0.567351
Q8WW12	PEST proteolytic signal-containing nuclear protein OS=Homo sapiens OX=9606 GN=PCNP PE=1 SV=2	4	18913	236711	96911.2	47044.4	0.198742	-2.33103	20375.7	0.210251	-2.24981	1.0361	134388	0.567731	-0.81672	73571.1	0.75916	-0.397523	2.05452
Q9NYL9	Tropomodulin-3 OS=Homo sapiens OX=9606 GN=TMOD3 PE=1 SV=1	4	39741	475662	148976	44477.6	0.0935066	-3.41879	1.87633e+06	12.5948	3.65476	-0.935434	141382	0.297232	-1.75034	63183	0.424115	-1.23747	1.41445
Q6UB35	Monofunctional C1-tetrahydrofolate synthase, mitochondrial OS=Homo sapiens OX=9606 GN=MTHFD1L PE=1 SV=1	4	106636	146932	60088.9	9050	0.0615931	-4.02109	8839.54	0.147108	-2.76506	1.45425	81440.3	0.554271	-0.851336	35946.1	0.598216	-0.741261	1.1485
Q15008	Isoform 2 of 26S proteasome non-ATPase regulatory subunit 6 OS=Homo sapiens OX=9606 GN=PSMD6	4	41511	93246.9	17166.9	9734.25	0.104392	-3.25991	2049.09	0.119363	-3.06657	1.06305	54465.8	0.584103	-0.775704	16468.1	0.959298	-0.0599491	12.9394
B3KY94	CDP-diacylglycerol--inositol 3-phosphatidyltransferase OS=Homo sapiens OX=9606 GN=CDIPT PE=1 SV=1	4	26670	22013.8	17691.9	109936	4.99398	2.32019	28995.2	1.63889	0.712722	3.2554	11312.5	0.513884	-0.960485	13366.2	0.755498	-0.404499	2.3745
P06576	ATP synthase subunit beta, mitochondrial OS=Homo sapiens OX=9606 GN=ATP5F1B PE=1 SV=3	4	56525	181118	131823	45992	0.253933	-1.97748	32612	0.247393	-2.01512	0.981318	110403	0.609566	-0.714146	77131.3	0.585114	-0.773211	0.92361
A0A494	NF-kappa-B-activating protein (Fragment) OS=Homo sapiens OX=9606 GN=NKAP PE=1 SV=1	4	47075	114620	3.06324e+06	167422	1.46066	0.546622	338276	0.110431	-3.17879	-0.171959	118555	1.03433	0.0486903	383874	0.125316	-2.99635	-0.0162498
P81605	Dermcidin OS=Homo sapiens OX=9606 GN=DCD PE=1 SV=2	4	11391	914740	800760	112169	0.122624	-3.02769	138635	0.173129	-2.53008	1.19668	381462	0.417017	-1.26182	322572	0.402832	-1.31175	0.961939
P16403	Histone H1.2 OS=Homo sapiens OX=9606 GN=HIST1H1C PE=1 SV=2	4	21352	392379	227494	71763.6	0.182893	-2.45093	39864.7	0.175234	-2.51264	0.975438	258765	0.659476	-0.600609	47071.6	0.206914	-2.2729	0.264248
A0A0B4	40S ribosomal protein S15 OS=Homo sapiens OX=9606 GN=RPS15 PE=1 SV=1	4	13733	472475	73092.1	145535	0.308026	-1.69888	62307.3	0.852449	-0.230314	7.37634	486606	1.02991	0.0425151	53395.4	0.730523	-0.452999	-0.0938524
O43167	Zinc finger and BTB domain-containing protein 24 OS=Homo sapiens OX=9606 GN=ZBTB24 PE=1 SV=2	4	79373	233348	128108	13054.5	0.0559442	-4.15987	5171.16	0.0403657	-4.63073	0.898319	165706	0.710126	-0.493853	92178.3	0.719537	-0.474859	1.04
G3V1A4	Cofilin 1 (Non-muscle), isoform CRA_a OS=Homo sapiens OX=9606 GN=CFL1 PE=1 SV=1	4	17029	598137	569454	293926	0.491403	-1.02502	314710	0.552653	-0.855554	1.19808	326437	0.545755	-0.873674	525278	0.922424	-0.116498	7.49944
H0Y368	Dolichol-phosphate mannosyltransferase subunit 1 (Fragment) OS=Homo sapiens OX=9606 GN=DPM1 PE=1 SV=1	4	33537	11840.3	13670.7	21416.6	1.80879	0.855026	125106	9.15135	3.19399	0.267699	6568.76	0.55478	-0.850013	3995.75	0.292286	-1.77455	0.479002
P04080	Cystatin-B OS=Homo sapiens OX=9606 GN=CSTB PE=1 SV=2	4	11190	359140	590506	119129	0.331705	-1.59203	235304	0.398479	-1.32743	1.19933	228271	0.635603	-0.653803	602802	1.02082	0.0297337	-21.9886
P30048	Isoform 2 of Thioredoxin-dependent peroxide reductase, mitochondrial OS=Homo sapiens OX=9606 GN=PRDX3	4	26107	109111	55278.1	632.94	0.00580089	-7.42951	15910	0.287817	-1.79678	4.13491	51501.9	0.472015	-1.0831	39006.9	0.705648	-0.502979	2.15336
A0A087	Far upstream element-binding protein 2 OS=Homo sapiens OX=9606 GN=KHSRP PE=1 SV=1	4	73438	83038.1	32817.4	6154.4	0.0741153	-3.75408	28206	0.859484	-0.218457	17.1845	35069.9	0.422335	-1.24354	50872.8	1.55018	0.632436	-1.96627
Q15758	Neutral amino acid transporter B(0) OS=Homo sapiens OX=9606 GN=SLC1A5 PE=1 SV=2	4	57018	1.19225e+06	864369	65130.7	0.0546282	-4.19421	329555	0.381266	-1.39113	3.01497	481853	0.404153	-1.30703	196178	0.226961	-2.13948	0.610907
P49411	Elongation factor Tu, mitochondrial OS=Homo sapiens OX=9606 GN=TUFM PE=1 SV=2	4	49852	281839	97679.3	56864.2	0.201761	-2.30928	41661.1	0.426509	-1.22935	1.87845	57707.2	0.204752	-2.28805	58614.8	0.600074	-0.736789	3.10543
Q9Y3B4	Splicing factor 3B subunit 6 OS=Homo sapiens OX=9606 GN=SF3B6 PE=1 SV=1	4	14690	557306	423319	113763	0.20413	-2.29244	196105	0.463256	-1.11012	2.06504	369748	0.663455	-0.59193	259034	0.611911	-0.708605	0.835345
P11908	Isoform 2 of Ribose-phosphate pyrophosphokinase 2 OS=Homo sapiens OX=9606 GN=PRPS2	4	35431	1.1335e+06	441817	603161	0.532121	-0.910174	199376	0.451264	-1.14796	0.792865	431116	0.38034	-1.39464	304058	0.688198	-0.539105	2.58696
Q08945	FACT complex subunit SSRP1 OS=Homo sapiens OX=9606 GN=SSRP1 PE=1 SV=1	4	81367	58613.8	90337.4	88869.7	1.51619	0.60045	157260	1.74081	0.799759	0.750789	81228.4	1.38582	0.470743	57183.2	0.632995	-0.659734	-0.713535
Q8WWC4	m-AAA protease-interacting protein 1, mitochondrial OS=Homo sapiens OX=9606 GN=MAIP1 PE=1 SV=1	4	32923	344305	1.33612e+06	164054	0.476478	-1.06952	1.43743e+07	10.7583	3.42737	-0.312052	232706	0.675872	-0.565178	809220	0.605651	-0.723442	0.781235
P18124	60S ribosomal protein L7 OS=Homo sapiens OX=9606 GN=RPL7 PE=1 SV=1	4	29264	270678	254003	39434	0.145686	-2.77907	185392	0.729884	-0.454262	6.11776	261429	0.96583	-0.0501584	164245	0.646629	-0.628989	0.0797445
Q14974	Importin subunit beta-1 OS=Homo sapiens OX=9606 GN=KPNB1 PE=1 SV=2	4	98420	254563	7584.82	37423.6	0.147012	-2.766	11982.2	1.57976	0.659705	-4.19278	75310.9	0.295844	-1.75709	17407.2	2.295	1.1985	-1.46608
O00571	Isoform 2 of ATP-dependent RNA helicase DDX3X OS=Homo sapiens OX=9606 GN=DDX3X	4	71710	98800.3	48327.6	27377.8	0.277103	-1.85151	13630.6	0.282046	-1.826	1.01397	51635.3	0.522624	-0.936156	36909.3	0.763731	-0.388863	2.40742
P61313	60S ribosomal protein L15 OS=Homo sapiens OX=9606 GN=RPL15 PE=1 SV=2	4	24245	116179	71370.6	40144.8	0.345543	-1.53306	7717.16	0.108128	-3.20919	0.477711	113345	0.975609	-0.0356252	64428.4	0.902731	-0.147633	0.24131
H0Y720	Trinucleotide repeat-containing gene 6B protein (Fragment) OS=Homo sapiens OX=9606 GN=TNRC6B PE=1 SV=1	4	148929	249016	209655	79287.9	0.318405	-1.65106	110330	0.526247	-0.926187	1.78265	117825	0.473162	-1.07959	121048	0.577366	-0.792441	1.36236
A2IDA3	DNA-3-methyladenine glycosylase (Fragment) OS=Homo sapiens OX=9606 GN=MPG PE=1 SV=1	4	27620	9779.56	43655.1	435188	44.4998	5.47573	89386	2.04755	1.0339	5.29619	9037.2	0.924091	-0.113894	22781.5	0.521852	-0.938287	0.121385
P20248	Cyclin-A2 OS=Homo sapiens OX=9606 GN=CCNA2 PE=1 SV=2	4	48691	31073	116705	334213	10.7557	3.42703	290095	2.4857	1.31365	2.60878	116651	3.7541	1.90847	79297.6	0.679468	-0.557523	-3.42312
Q00587	Isoform 2 of Cdc42 effector protein 1 OS=Homo sapiens OX=9606 GN=CDC42EP1	4	39776	24847.9	135993	513766	20.6764	4.36991	485496	3.57	1.83593	2.38022	7394.85	0.297604	-1.74853	49976.9	0.367496	-1.4442	1.21073
H0YEF3	Ribonuclease H2 subunit C (Fragment) OS=Homo sapiens OX=9606 GN=RNASEH2C PE=1 SV=1	4	17335	12346.8	12602.6	884450	71.6338	6.16257	438886	34.825	5.12205	1.20314	4083.89	0.330764	-1.59612	15191.4	1.20542	0.269535	-5.92178
P51571	Translocon-associated protein subunit delta OS=Homo sapiens OX=9606 GN=SSR4 PE=1 SV=1	4	19158	53451.9	22467.3	520190	9.73193	3.28273	272471	12.1275	3.60021	0.911816	33061.8	0.618533	-0.693077	14698.7	0.654227	-0.612136	1.13223
Q96TA2	Isoform 2 of ATP-dependent zinc metalloprotease YME1L1 OS=Homo sapiens OX=9606 GN=YME1L1	4	80011	29742.7	9767.51	62248.3	2.09289	1.0655	97893.9	10.0224	3.32516	0.320436	3862.99	0.12988	-2.94475	27968.7	2.86344	1.51775	-1.9402
Q9NRF9	DNA polymerase epsilon subunit 3 OS=Homo sapiens OX=9606 GN=POLE3 PE=1 SV=1	4	16906	48787.8	12877.6	1.56608e+06	32.0998	5.00449	1.10403e+06	85.7327	6.42177	0.779301	43445.1	0.89049	-0.167329	16510.1	1.28207	0.35848	-0.466774
G3V3U1	Apoptosis regulatory protein Siva OS=Homo sapiens OX=9606 GN=SIVA1 PE=1 SV=1	4	18819	8640.58	96414.7	1.35082e+06	156.334	7.28849	1.09855e+06	11.394	3.5102	2.07637	5550.5	0.642375	-0.638511	6445.6	0.0668529	-3.90287	0.163601
A0A3B3	Double-stranded RNA-specific adenosine deaminase (Fragment) OS=Homo sapiens OX=9606 GN=ADAR PE=1 SV=1	4	129499	23174.4	3277.77	112688	4.8626	2.28173	136764	41.7249	5.38284	0.42389	126767	5.47013	2.45157	71563.8	21.8331	4.44844	0.551108
O14818	Proteasome subunit alpha type-7 OS=Homo sapiens OX=9606 GN=PSMA7 PE=1 SV=1	3	28041	2.54975e+06	2.60344e+07	8.17513e+06	3.20625	1.68089	1.87075e+07	0.718567	-0.476806	-3.52531	2.02439e+07	7.93958	2.98906	3.334e+07	1.28061	0.356831	8.37668
P19784	Casein kinase II subunit alpha' OS=Homo sapiens OX=9606 GN=CSNK2A2 PE=1 SV=1	3	41358	42575.6	91308.4	10715.7	0.251687	-1.9903	49143.2	0.538211	-0.893757	2.22689	223872	5.25823	2.39458	206035	2.25648	1.17407	2.03955
A0A2R8	Caseinolytic peptidase B protein homolog (Fragment) OS=Homo sapiens OX=9606 GN=CLPB PE=1 SV=1	3	43552	23508.8	19603.5	83021.4	3.5315	1.82028	8337.66	0.425316	-1.23339	-1.47583	86012	3.65871	1.87134	15671.4	0.799418	-0.322978	-5.794
P18077	60S ribosomal protein L35a OS=Homo sapiens OX=9606 GN=RPL35A PE=1 SV=2	3	12587	39142.5	23428.2	26213.3	0.669688	-0.578438	16405.9	0.700264	-0.514029	1.1253	83449	2.13193	1.09216	47776.6	2.03928	1.02806	1.06235
H3BN98	Uncharacterized protein (Fragment) OS=Homo sapiens OX=9606 PE=4 SV=2	3	27378	61349	81166.9	39968.5	0.651494	-0.618176	23438.1	0.288764	-1.79204	0.344957	117426	1.91406	0.936638	94556.5	1.16496	0.220286	4.25193
P61981	14-3-3 protein gamma OS=Homo sapiens OX=9606 GN=YWHAG PE=1 SV=2	3	28456	139538	83032.1	7449.1	0.053384	-4.22745	139944	1.68543	0.753113	-5.6133	242077	1.73485	0.794809	284331	3.42435	1.77583	0.44757
C9JNW5	60S ribosomal protein L24 OS=Homo sapiens OX=9606 GN=RPL24 PE=1 SV=1	3	17646	147279	70192.1	95866	0.650915	-0.619459	33768.8	0.481092	-1.05562	0.586822	191431	1.29979	0.378274	110039	1.56768	0.648636	0.583185
P50914	60S ribosomal protein L14 OS=Homo sapiens OX=9606 GN=RPL14 PE=1 SV=4	3	23531	113835	55853.5	24934	0.219036	-2.19076	19743.7	0.353491	-1.50025	1.46026	132460	1.16362	0.218619	118184	2.11597	1.08132	0.202179
H3BNC9	Uncharacterized protein OS=Homo sapiens OX=9606 PE=3 SV=2	3	65062	190796	96514.1	98931	0.518516	-0.94754	57750.6	0.598365	-0.740902	1.2789	215431	1.12912	0.175193	150252	1.55679	0.638571	0.274352
P60866	Isoform 2 of 40S ribosomal protein S20 OS=Homo sapiens OX=9606 GN=RPS20	3	16166	207769	130273	36721.1	0.17674	-2.5003	100472	0.771243	-0.374742	6.67205	234456	1.12845	0.174337	226403	1.73792	0.797362	0.218643
P62857	40S ribosomal protein S28 OS=Homo sapiens OX=9606 GN=RPS28 PE=1 SV=1	3	7893	318981	178598	162819	0.510433	-0.970208	93603.8	0.524105	-0.932073	1.04091	348283	1.09186	0.126789	207422	1.16139	0.215858	0.587371
A0A2R8	40S ribosomal protein S14 (Fragment) OS=Homo sapiens OX=9606 GN=RPS14 PE=1 SV=1	3	16321	261089	148722	139567	0.534556	-0.903586	69645.7	0.468294	-1.09451	0.82556	282375	1.08153	0.113074	176496	1.18675	0.247019	0.457753
Q9UBQ5	Isoform 2 of Eukaryotic translation initiation factor 3 subunit K OS=Homo sapiens OX=9606 GN=EIF3K	3	24753	208810	151612	63891	0.305977	-1.7085	50494.6	0.333051	-1.58618	1.07712	214284	1.02622	0.0373344	157887	1.04138	0.0585032	0.63816
A0A2R8	60S ribosomal protein L9 OS=Homo sapiens OX=9606 GN=RPL9 PE=1 SV=1	3	25269	461306	93604.1	70209.1	0.152196	-2.71599	17425.5	0.186162	-2.42537	1.11983	440018	0.953854	-0.0681593	167270	1.787	0.837539	-0.0813804
Q15717	Isoform 2 of ELAV-like protein 1 OS=Homo sapiens OX=9606 GN=ELAVL1	3	39200	66838.4	54516.4	14771.8	0.221008	-2.17783	15885.8	0.291395	-1.77895	1.22422	63599.2	0.951537	-0.0716682	68235.7	1.25165	0.323837	-0.22131
P14866	Heterogeneous nuclear ribonucleoprotein L OS=Homo sapiens OX=9606 GN=HNRNPL PE=1 SV=2	3	64720	60801.8	46088.8	36143	0.594439	-0.7504	12618	0.273775	-1.86894	0.401512	57757	0.949922	-0.0741193	51417.4	1.11562	0.15784	-0.469585
P06702	Protein S100-A9 OS=Homo sapiens OX=9606 GN=S100A9 PE=1 SV=1	3	13291	110278	18836.1	71833.3	0.651384	-0.618419	112283	5.96106	2.57557	-0.24011	70430.2	0.638661	-0.646878	327127	17.367	4.11828	-0.157075
A0A3B3	Acylglycerol kinase, mitochondrial OS=Homo sapiens OX=9606 GN=AGK PE=1 SV=1	3	37098	79854.4	103579	85227.9	1.06729	0.0939532	91072	0.879249	-0.185657	-0.506059	38500.8	0.482137	-1.05248	99711.6	0.96266	-0.0549015	19.1704
A0A494	Protein FAM83H OS=Homo sapiens OX=9606 GN=FAM83H PE=1 SV=1	3	149592	1596.02	8865.58	5562.83	3.48543	1.80134	1118.14	0.126121	-2.98712	-0.603035	2347.55	1.47087	0.556673	335.547	0.0378483	-4.72363	-0.117849
Q5T3Q7	HEAT repeat-containing protein 1 OS=Homo sapiens OX=9606 GN=HEATR1 PE=1 SV=1	3	235294	1083.51	0	0.936631	0.00086444	-10.1759	2588.68	#DIV/0!	#DIV/0!	#DIV/0!	1150.4	1.06173	0.0864203	0	#DIV/0!	#DIV/0!	#DIV/0!
P40425	Pre-B-cell leukemia transcription factor 2 OS=Homo sapiens OX=9606 GN=PBX2 PE=1 SV=2	3	46138	10676	5539.9	3919.7	0.367149	-1.44556	16056	2.89825	1.53518	-0.941623	13161.4	1.2328	0.301937	27419.7	4.94951	2.30728	0.130863
C9JP16	Cartilage-associated protein OS=Homo sapiens OX=9606 GN=CRTAP PE=1 SV=1	3	41920	6454.37	4737.87	1521.17	0.23568	-2.0851	3875.54	0.817992	-0.289842	7.19391	2434.53	0.377191	-1.40663	3702.66	0.781503	-0.355676	3.95481
Q9H410	Isoform 4 of Kinetochore-associated protein DSN1 homolog OS=Homo sapiens OX=9606 GN=DSN1	3	38641	7483.75	2878	925.39	0.123653	-3.01563	1360.82	0.472836	-1.08059	2.79073	3898.24	0.520894	-0.94094	1082.07	0.375978	-1.41128	0.666728
A0A3B3	Glutamine and serine-rich protein 1 OS=Homo sapiens OX=9606 GN=QSER1 PE=1 SV=1	3	203624	5576.23	29555.9	821.115	0.147253	-2.76363	2494.28	0.0843919	-3.56675	0.774832	2218.91	0.397923	-1.32944	5383.28	0.182139	-2.45689	0.541107
P67775	Serine/threonine-protein phosphatase 2A catalytic subunit alpha isoform OS=Homo sapiens OX=9606 GN=PPP2CA PE=1 SV=1	3	36142	18715.3	31228.8	6797.14	0.363187	-1.46121	23076.9	0.738962	-0.436429	3.34812	41725.5	2.22949	1.15671	16709.5	0.535065	-0.902215	-1.28208
P14625	Endoplasmin OS=Homo sapiens OX=9606 GN=HSP90B1 PE=1 SV=1	3	92696	4903.76	1159.02	1616.77	0.329699	-1.60078	26723.6	23.0569	4.52713	-0.353597	12924.8	2.63568	1.39818	4779.25	4.12351	2.04387	0.684082
Q9UHI6	Probable ATP-dependent RNA helicase DDX20 OS=Homo sapiens OX=9606 GN=DDX20 PE=1 SV=2	3	92981	10861.5	586.256	13294.9	1.22404	0.291651	20971.8	35.7724	5.16078	0.0565131	12336.7	1.13582	0.183737	9206.28	15.7035	3.97302	0.0462463
P34932	Heat shock 70 kDa protein 4 OS=Homo sapiens OX=9606 GN=HSPA4 PE=1 SV=4	3	95127	31735.6	5423.14	18284.5	0.57615	-0.795483	3865.84	0.712841	-0.488347	1.62893	17826	0.561705	-0.832116	1916.36	0.353368	-1.50076	0.554463
Q12789	Isoform 2 of General transcription factor 3C polypeptide 1 OS=Homo sapiens OX=9606 GN=GTF3C1	3	238467	18228.3	58134.5	130.914	0.00718191	-7.12142	38608.9	0.664132	-0.590459	12.0608	8805.83	0.483085	-1.04965	27305	0.469687	-1.09023	0.962781
F8WAR4	MICOS complex subunit OS=Homo sapiens OX=9606 GN=CHCHD3 PE=1 SV=1	3	27832	75484	16082.8	81446.8	1.07899	0.109687	63985.8	3.97852	1.99223	0.0550574	104765	1.38791	0.472916	90712.3	5.64032	2.49578	0.189487
P28072	Proteasome subunit beta type-6 OS=Homo sapiens OX=9606 GN=PSMB6 PE=1 SV=4	3	25570	44447	22247.6	5966.66	0.134242	-2.89709	18246.9	0.820175	-0.285996	10.1298	40471.6	0.910558	-0.135177	41764.3	1.87725	0.908624	-0.148771
O75477	Erlin-1 OS=Homo sapiens OX=9606 GN=ERLIN1 PE=1 SV=2	3	39318	85102.4	40199	42298.5	0.49703	-1.00859	7301.1	0.181624	-2.46097	0.409836	40847.5	0.479981	-1.05895	40609.3	1.01021	0.014651	-72.2783
P04843	Dolichyl-diphosphooligosaccharide--protein glycosyltransferase subunit 1 OS=Homo sapiens OX=9606 GN=RPN1 PE=1 SV=1	3	68641	30773.2	490.948	6739.65	0.21901	-2.19093	9885.95	20.1365	4.33174	-0.505785	1900.47	0.0617572	-4.01725	1548.1	3.1533	1.65686	-2.42461
Q14257	Isoform 2 of Reticulocalbin-2 OS=Homo sapiens OX=9606 GN=RCN2	3	39286	256201	147847	139625	0.544981	-0.875722	46390.8	0.313776	-1.6722	0.523696	177063	0.691108	-0.533018	162702	1.10047	0.138126	-3.85892
P53618	Coatomer subunit beta OS=Homo sapiens OX=9606 GN=COPB1 PE=1 SV=3	3	108214	28898.3	2140.17	28652.2	0.991483	-0.0123405	6798.73	3.17672	1.66754	-0.00740041	20097.3	0.695447	-0.523987	3935.9	1.83906	0.878967	-0.596139
Q9UMS4	Pre-mRNA-processing factor 19 OS=Homo sapiens OX=9606 GN=PRPF19 PE=1 SV=1	3	55603	64401.1	53056.3	29607.4	0.459735	-1.12113	23014.6	0.433777	-1.20498	0.930414	67947	1.05506	0.0773236	36175.8	0.681837	-0.552501	-0.139952
A0A087	Proteasome subunit beta type-3 (Fragment) OS=Homo sapiens OX=9606 GN=PSMB3 PE=1 SV=1	3	16378	91578	5945.76	44451.8	0.485399	-1.04276	3624.56	0.609605	-0.714054	1.46033	40641.1	0.443787	-1.17206	41278.5	6.94251	2.79546	-0.419273
P25705	Isoform 2 of ATP synthase subunit alpha, mitochondrial OS=Homo sapiens OX=9606 GN=ATP5F1A	3	54574	58517.2	24021.4	26990.1	0.461233	-1.11643	29843	1.24235	0.313076	-3.56601	30800.4	0.526348	-0.925912	29734.6	1.23784	0.307825	-3.00792
Q9UJZ1	Isoform 2 of Stomatin-like protein 2, mitochondrial OS=Homo sapiens OX=9606 GN=STOML2	3	33317	122299	33892.4	74088.8	0.605799	-0.72309	38565.5	1.13788	0.186349	-3.88029	76322.6	0.624064	-0.680235	27714.9	0.817733	-0.290298	2.34323
Q14247	Isoform 2 of Src substrate cortactin OS=Homo sapiens OX=9606 GN=CTTN	3	71599	81606.1	49820	11717.3	0.143584	-2.80004	2501.67	0.0502143	-4.31576	0.648794	38889.5	0.476552	-1.0693	55021.7	1.10441	0.143277	-7.46314
Q16543	Hsp90 co-chaperone Cdc37 OS=Homo sapiens OX=9606 GN=CDC37 PE=1 SV=1	3	44953	328406	85118.8	125354	0.381703	-1.38948	89564.2	1.05223	0.0734456	-18.9185	151571	0.461535	-1.11549	66228.5	0.778072	-0.362024	3.08125
P61244	Isoform 2 of Protein max OS=Homo sapiens OX=9606 GN=MAX	3	17191	120316	69157.5	24414.7	0.202921	-2.30101	35116.2	0.507771	-0.97775	2.35337	75602.4	0.628363	-0.67033	54295.2	0.785095	-0.349062	1.92038
O76071	Probable cytosolic iron-sulfur protein assembly protein CIAO1 OS=Homo sapiens OX=9606 GN=CIAO1 PE=1 SV=1	3	38842	28685.6	484789	54105.6	1.88616	0.915449	626160	1.29161	0.369176	2.47971	46943.5	1.63648	0.710597	284975	0.587834	-0.76652	-0.927042
A0A0A0	Voltage-dependent anion-selective channel protein 2 (Fragment) OS=Homo sapiens OX=9606 GN=VDAC2 PE=1 SV=1	3	30842	31819	42935.7	144008	4.52586	2.17819	85026.3	1.98032	0.98573	2.20972	24445.8	0.768277	-0.380301	45021.8	1.04859	0.0684453	-5.55628
P36957	Dihydrolipoyllysine-residue succinyltransferase component of 2-oxoglutarate dehydrogenase complex, mitochondrial OS=Homo sapiens OX=9606 GN=DLST PE=1 SV=4	3	49067	144201	110306	155485	1.07825	0.108694	75457.4	0.684074	-0.547777	-0.198428	76538.2	0.530775	-0.913828	82101.9	0.744311	-0.426022	2.14502
Q9UPN7	Serine/threonine-protein phosphatase 6 regulatory subunit 1 OS=Homo sapiens OX=9606 GN=PPP6R1 PE=1 SV=5	3	97291	123951	104161	39055.1	0.315084	-1.66619	32780.4	0.314709	-1.66791	0.99897	97312.2	0.785083	-0.349082	108683	1.04341	0.0613041	-5.69427
O94906	Isoform 2 of Pre-mRNA-processing factor 6 OS=Homo sapiens OX=9606 GN=PRPF6	3	103163	73683.9	45201	17395.7	0.236086	-2.08261	10984.8	0.243021	-2.04085	1.02046	39839.8	0.540685	-0.88714	31474.6	0.696325	-0.522166	1.69896
P52907	F-actin-capping protein subunit alpha-1 OS=Homo sapiens OX=9606 GN=CAPZA1 PE=1 SV=3	3	33073	278447	85015.3	79938.1	0.287086	-1.80045	46535.4	0.547377	-0.869394	2.07092	144574	0.519216	-0.945593	177010	2.0821	1.05804	-0.893725
P00492	Hypoxanthine-guanine phosphoribosyltransferase OS=Homo sapiens OX=9606 GN=HPRT1 PE=1 SV=2	3	24792	168646	42107.3	19274.2	0.114288	-3.12926	20137.1	0.478234	-1.06421	2.94044	75488	0.447613	-1.15968	23302.3	0.553403	-0.853597	1.35858
P08621	Isoform 2 of U1 small nuclear ribonucleoprotein 70 kDa OS=Homo sapiens OX=9606 GN=SNRNP70	3	50644	121557	112061	49882.3	0.41036	-1.28504	27507.1	0.245466	-2.0264	0.634147	92536.4	0.761258	-0.393543	47331.3	0.422372	-1.24341	0.316502
A0A2R8	60S ribosomal protein L5 (Fragment) OS=Homo sapiens OX=9606 GN=RPL5 PE=1 SV=1	3	27256	95165.1	40143.5	62460.8	0.656341	-0.607483	27840.9	0.693533	-0.527963	1.15062	90471.2	0.950676	-0.0729741	43377	1.08055	0.111762	-0.652942
O75822	Isoform 3 of Eukaryotic translation initiation factor 3 subunit J OS=Homo sapiens OX=9606 GN=EIF3J	3	23126	94875.3	36455.6	24072.2	0.253724	-1.97867	20843.7	0.571754	-0.806532	2.4533	66477.3	0.700681	-0.51317	54598.8	1.49768	0.582729	-0.880633
Q16643	Isoform 3 of Drebrin OS=Homo sapiens OX=9606 GN=DBN1	3	76880	277337	112136	19214.9	0.0692834	-3.85135	32699.3	0.291603	-1.77792	2.16621	164671	0.593758	-0.752054	35468.2	0.316295	-1.66066	0.452865
A0A494	TGc domain-containing protein OS=Homo sapiens OX=9606 PE=4 SV=1	3	79206	302601	18612.3	96767.6	0.319786	-1.64482	20573.3	1.10536	0.144513	-11.3818	30749.7	0.101618	-3.29877	16858.2	0.905754	-0.142808	23.0993
K7ENG2	U2 snRNP auxiliary factor large subunit OS=Homo sapiens OX=9606 GN=U2AF2 PE=1 SV=1	3	34222	83002.4	52054.4	15392.3	0.185444	-2.43095	20492.5	0.393674	-1.34493	1.8075	65353.4	0.787368	-0.344891	59670.9	1.14632	0.197006	-1.75066
Q15366	Isoform 2 of Poly(rC)-binding protein 2 OS=Homo sapiens OX=9606 GN=PCBP2	3	39026	243820	207203	191687	0.786182	-0.347064	179255	0.865117	-0.209033	1.66033	119467	0.489979	-1.02921	141549	0.683143	-0.549741	1.87217
P62304	Small nuclear ribonucleoprotein E OS=Homo sapiens OX=9606 GN=SNRPE PE=1 SV=1	3	10854	355696	198475	8665.13	0.024361	-5.35928	106388	0.53603	-0.899615	5.9573	298234	0.838452	-0.2542	155583	0.783893	-0.351271	0.723657
P62306	Small nuclear ribonucleoprotein F OS=Homo sapiens OX=9606 GN=SNRPF PE=1 SV=1	3	9776	156873	181729	51230.7	0.326575	-1.61451	67090	0.369176	-1.43762	1.12304	137512	0.876582	-0.190039	173460	0.954497	-0.0671879	2.82848
O00232	26S proteasome non-ATPase regulatory subunit 12 OS=Homo sapiens OX=9606 GN=PSMD12 PE=1 SV=3	3	53270	182791	178835	357606	1.95636	0.968175	321383	1.79708	0.845659	1.14488	119524	0.653886	-0.612889	103793	0.58038	-0.784929	0.780821
P19013	Keratin, type II cytoskeletal 4 OS=Homo sapiens OX=9606 GN=KRT4 PE=1 SV=4	3	57649	2.73415e+06	1.00406e+07	1.06209e+06	0.388455	-1.36418	2.33331e+07	2.32387	1.21653	-1.12137	1.67832e+06	0.613838	-0.70407	6.74079e+06	0.671353	-0.574857	1.22478
Q15428	Splicing factor 3A subunit 2 OS=Homo sapiens OX=9606 GN=SF3A2 PE=1 SV=2	3	49338	93393.5	112349	70643.9	0.756411	-0.402758	44972.3	0.400292	-1.32087	0.304917	87265.2	0.934382	-0.0979163	96761.4	0.861259	-0.21548	0.45441
P13646	Isoform 3 of Keratin, type I cytoskeletal 13 OS=Homo sapiens OX=9606 GN=KRT13	3	46181	97236	93620.8	34520.2	0.355015	-1.49405	64586.4	0.689873	-0.535598	2.7895	106722	1.09756	0.134296	63683.1	0.680224	-0.555918	-0.241575
A6NHL2	Isoform 2 of Tubulin alpha chain-like 3 OS=Homo sapiens OX=9606 GN=TUBAL3	3	46116	306838	359739	476344	1.55243	0.634526	503809	1.40049	0.485929	1.3058	371603	1.21107	0.276283	366070	1.0176	0.0251701	10.9766
P20929	Isoform 4 of Nebulin OS=Homo sapiens OX=9606 GN=NEB	3	775406	126474	297689	72149.1	0.570467	-0.809785	173599	0.583156	-0.778046	1.04079	124794	0.986719	-0.0192884	193166	0.648884	-0.623967	0.0309126
Q92769	Isoform 2 of Histone deacetylase 2 OS=Homo sapiens OX=9606 GN=HDAC2	3	52479	119864	56771.6	24119.6	0.201224	-2.31312	48800.1	0.859587	-0.218284	10.5968	99023.2	0.826128	-0.275564	68847.2	1.2127	0.278228	-0.990424
Q13547	Histone deacetylase 1 OS=Homo sapiens OX=9606 GN=HDAC1 PE=1 SV=1	3	55638	120645	52372.6	64982.1	0.538623	-0.892651	28114.3	0.536813	-0.897508	0.994588	90604.7	0.751004	-0.413108	42100.8	0.80387	-0.314966	1.3116
H3BND8	Ubiquitin carboxyl-terminal hydrolase (Fragment) OS=Homo sapiens OX=9606 GN=USP7 PE=1 SV=1	3	106508	33274.4	4366.02	26414.7	0.793845	-0.333071	0	0	#NUM!	#NUM!	14525.7	0.436542	-1.19581	83.3463	0.0190898	-5.71106	0.209385
O15294	Isoform 2 of UDP-N-acetylglucosamine--peptide N-acetylglucosaminyltransferase 110 kDa subunit OS=Homo sapiens OX=9606 GN=OGT	3	104029	133381	85787.9	36997.4	0.277381	-1.85006	10084.1	0.117546	-3.0887	0.598978	103124	0.773152	-0.371177	23412.8	0.272914	-1.87348	0.198121
Q9HAV4	Exportin-5 OS=Homo sapiens OX=9606 GN=XPO5 PE=1 SV=1	3	138332	630701	270636	38099.3	0.0604078	-4.04912	29655.9	0.109578	-3.18997	1.26933	132185	0.209585	-2.25439	431627	1.59486	0.67343	-3.34763
A0A3B3	L-lactate dehydrogenase OS=Homo sapiens OX=9606 PE=3 SV=1	3	30897	140319	36576.8	24284.1	0.173063	-2.53063	16706.2	0.456741	-1.13055	2.2384	41046.1	0.292519	-1.7734	50251.5	1.37386	0.458236	-3.87005
Q96AG4	Leucine-rich repeat-containing protein 59 OS=Homo sapiens OX=9606 GN=LRRC59 PE=1 SV=1	3	35308	33372.2	24864.9	66083.4	1.9802	0.985643	30853.5	1.24085	0.311326	3.16595	40189.9	1.20429	0.268186	43619	1.75424	0.810848	0.330748
P50395	Isoform 2 of Rab GDP dissociation inhibitor beta OS=Homo sapiens OX=9606 GN=GDI2	3	46046	128030	25115.4	635285	4.96199	2.31092	32938.8	1.31149	0.391212	5.90707	83908.9	0.655383	-0.609589	41631.4	1.6576	0.729097	-0.836088
O14983	Isoform SERCA1A of Sarcoplasmic/endoplasmic reticulum calcium ATPase 1 OS=Homo sapiens OX=9606 GN=ATP2A1	3	110582	46543.5	178962	59407	1.27638	0.352054	26394.9	0.147489	-2.76132	-0.127495	5664.49	0.121703	-3.03856	5520.93	0.0308497	-5.0186	0.60546
P12956	X-ray repair cross-complementing protein 6 OS=Homo sapiens OX=9606 GN=XRCC6 PE=1 SV=2	3	70084	58379	7566.23	10971.6	0.187937	-2.41168	13233.6	1.74904	0.806564	-2.99006	34093.8	0.584009	-0.775938	10059.9	1.32958	0.41097	-1.88806
R4GMR5	26S proteasome non-ATPase regulatory subunit 8 OS=Homo sapiens OX=9606 GN=PSMD8 PE=1 SV=1	3	32702	160871	6730	1163.35	0.00723156	-7.11148	2259.94	0.335801	-1.57432	4.51717	36590.8	0.227454	-2.13635	13354.3	1.98429	0.988622	-2.16094
P22735	Protein-glutamine gamma-glutamyltransferase K OS=Homo sapiens OX=9606 GN=TGM1 PE=1 SV=4	3	90529	44004.4	53089.5	6284.35	0.142812	-2.80781	4602.3	0.0866895	-3.528	0.795865	18410.8	0.418386	-1.25709	68223	1.28506	0.361833	-3.47424
E9PB61	THO complex subunit 4 OS=Homo sapiens OX=9606 GN=ALYREF PE=1 SV=1	3	27541	107792	78147.5	25770.8	0.239079	-2.06444	7249.49	0.0927668	-3.43025	0.601834	96216.5	0.892612	-0.163895	31781.6	0.406688	-1.29801	0.126266
Q07021	Complement component 1 Q subcomponent-binding protein, mitochondrial OS=Homo sapiens OX=9606 GN=C1QBP PE=1 SV=1	3	31742	100309	90243.5	119740	1.19371	0.255456	105141	1.16508	0.220431	1.15889	53083.5	0.529202	-0.918109	74059	0.820657	-0.285148	3.21976
A0A087	BolA-like protein 2 OS=Homo sapiens OX=9606 GN=BOLA2B PE=1 SV=2	3	17150	296428	376954	117459	0.396248	-1.33553	147454	0.391172	-1.35412	0.986266	180057	0.607424	-0.719225	406329	1.07793	0.10826	-6.6435
P62854	40S ribosomal protein S26 OS=Homo sapiens OX=9606 GN=RPS26 PE=1 SV=3	3	13292	249581	164968	18713.4	0.0749792	-3.73737	75531.1	0.457854	-1.12704	3.31609	222316	0.890756	-0.166898	175065	1.06121	0.0857066	-1.94731
Q6ZNB6	NF-X1-type zinc finger protein NFXL1 OS=Homo sapiens OX=9606 GN=NFXL1 PE=1 SV=2	3	107713	17544.1	110580	148631	8.47184	3.08267	73189.4	0.661871	-0.595378	-5.17767	10239.5	0.583644	-0.77684	36003.8	0.325592	-1.61886	0.479867
J3KNN5	Probable ATP-dependent RNA helicase DDX41 (Fragment) OS=Homo sapiens OX=9606 GN=DDX41 PE=1 SV=1	3	72458	42522.6	141918	6833.22	0.160696	-2.63759	59454.7	0.418938	-1.25519	2.10134	30224.7	0.710792	-0.492501	127947	0.90156	-0.149504	3.29423
P62937	Peptidyl-prolyl cis-trans isomerase A OS=Homo sapiens OX=9606 GN=PPIA PE=1 SV=2	3	18229	179396	161041	597543	3.33085	1.73589	293488	1.82244	0.865871	2.00479	151723	0.845742	-0.241711	148845	0.924268	-0.113617	2.12742
G5E9V5	28S ribosomal protein S22, mitochondrial OS=Homo sapiens OX=9606 GN=MRPS22 PE=1 SV=1	3	41354	509336	2.03636e+06	290464	0.570281	-0.810256	879486	0.431891	-1.21126	0.668935	538724	1.0577	0.0809305	1.35454e+06	0.665176	-0.588191	-0.137592
O43390	Heterogeneous nuclear ribonucleoprotein R OS=Homo sapiens OX=9606 GN=HNRNPR PE=1 SV=1	3	71184	470532	137833	261593	0.555952	-0.846969	78346.7	0.568417	-0.814978	1.03925	169179	0.359548	-1.47574	110645	0.802744	-0.316988	4.65552
A2A3R5	40S ribosomal protein S6 OS=Homo sapiens OX=9606 GN=RPS6 PE=1 SV=1	3	25067	772215	2.22235e+06	111580	0.144494	-2.79092	480828	0.21636	-2.2085	1.26372	572909	0.741904	-0.430696	607265	0.273253	-1.87169	0.230111
P00747	Plasminogen OS=Homo sapiens OX=9606 GN=PLG PE=1 SV=2	3	93247	110492	444650	15497.4	0.140258	-2.83385	201330	0.452784	-1.14311	2.47908	88017	0.79659	-0.328091	272198	0.612162	-0.708014	0.463396
J3KTE4	Ribosomal protein L19 OS=Homo sapiens OX=9606 GN=RPL19 PE=1 SV=1	3	23347	211574	367714	94976.7	0.448905	-1.15552	214135	0.58234	-0.780067	1.48131	241037	1.13925	0.188089	206775	0.562326	-0.830522	-0.226471
Q99496	E3 ubiquitin-protein ligase RING2 OS=Homo sapiens OX=9606 GN=RNF2 PE=1 SV=1	3	38088	172122	13949.2	83983.5	0.487929	-1.03526	11198.9	0.802832	-0.31683	3.26754	93364.6	0.542431	-0.882487	30972.8	2.22039	1.15082	-0.766837
Q9UKM9	Isoform 1 of RNA-binding protein Raly OS=Homo sapiens OX=9606 GN=RALY	3	30403	46415.1	82717.9	30155.2	0.649686	-0.622186	31770.8	0.384086	-1.3805	0.450697	50697.1	1.09225	0.127308	36041.1	0.435711	-1.19856	-0.106218
Q15233	Isoform 2 of Non-POU domain-containing octamer-binding protein OS=Homo sapiens OX=9606 GN=NONO	3	43952	256879	102593	209489	0.815516	-0.294215	77117.5	0.751684	-0.411801	0.714458	156363	0.608701	-0.716193	89496.6	0.872346	-0.197027	3.63499
P63167	Dynein light chain 1, cytoplasmic OS=Homo sapiens OX=9606 GN=DYNLL1 PE=1 SV=1	3	10530	415850	55686.7	440781	1.05995	0.0839985	261393	4.69399	2.23081	0.0376538	283809	0.682479	-0.551144	102855	1.84703	0.885204	-0.622618
A0A0C4	Chromodomain-helicase-DNA-binding protein 4 OS=Homo sapiens OX=9606 GN=CHD4 PE=1 SV=1	3	221933	91683.8	24318.8	5829.46	0.0635823	-3.97523	15966.6	0.656552	-0.60702	6.54877	43983.1	0.479727	-1.05972	16786.1	0.690253	-0.534804	1.9815
A0A075	Immunoglobulin kappa variable 2D-29 OS=Homo sapiens OX=9606 GN=IGKV2D-29 PE=3 SV=1	3	13249	5.88485e+08	4.4357e+09	1.93773e+08	0.329273	-1.60264	2.41455e+09	0.544344	-0.877409	1.82656	4.32624e+08	0.735149	-0.443892	2.57434e+09	0.580368	-0.78496	0.565496
O75821	Eukaryotic translation initiation factor 3 subunit G OS=Homo sapiens OX=9606 GN=EIF3G PE=1 SV=2	3	35874	389497	141495	78772.2	0.202241	-2.30585	158798	1.12229	0.166443	-13.8537	282607	0.725568	-0.462817	205261	1.45066	0.536708	-0.862326
Q86UA1	Pre-mRNA-processing factor 39 OS=Homo sapiens OX=9606 GN=PRPF39 PE=1 SV=3	3	78723	16203	49549.8	37371.8	2.30647	1.20569	525073	10.5969	3.40557	0.354034	7995.92	0.493483	-1.01893	57706.5	1.16462	0.219854	-4.63458
P13010	X-ray repair cross-complementing protein 5 OS=Homo sapiens OX=9606 GN=XRCC5 PE=1 SV=3	3	83222	62439	28376.2	237072	3.79686	1.92481	163972	5.77849	2.53069	0.760585	86474.2	1.38494	0.469821	60691.3	2.1388	1.0968	0.428354
Q5XKP0	MICOS complex subunit MIC13 OS=Homo sapiens OX=9606 GN=MICOS13 PE=1 SV=1	3	13136	95144.9	130816	322695	3.39162	1.76197	278710	2.13055	1.09123	1.61467	57142.5	0.600584	-0.735563	87826.5	0.671374	-0.574811	1.27966
A0A087	Ribonuclease H2 subunit B OS=Homo sapiens OX=9606 GN=RNASEH2B PE=1 SV=3	3	32155	47312.2	128941	542140	11.4588	3.51838	624532	4.84354	2.27606	1.54582	37770.1	0.798315	-0.324971	85289.4	0.661459	-0.596276	0.545001
J3KPF3	4F2 cell-surface antigen heavy chain OS=Homo sapiens OX=9606 GN=SLC3A2 PE=1 SV=1	3	68230	30593.1	517.973	163752	5.35259	2.42024	53992.4	104.238	6.70374	0.361028	11267.2	0.368293	-1.44107	1183.15	2.28419	1.19168	-1.20927
P12236	ADP/ATP translocase 3 OS=Homo sapiens OX=9606 GN=SLC25A6 PE=1 SV=4	3	33073	522021	1.48649e+06	5.50724e+06	10.5498	3.39915	6.00387e+06	4.03895	2.01398	1.68778	415178	0.795327	-0.33038	449366	0.3023	-1.72595	0.191419
Q13232	Nucleoside diphosphate kinase 3 OS=Homo sapiens OX=9606 GN=NME3 PE=1 SV=2	3	19231	16830.4	5894.92	149421	8.87805	3.15024	100496	17.0479	4.09153	0.769943	23179.7	1.37725	0.461789	3810.89	0.64647	-0.629344	-0.733763
A0A2R8	Hemoglobin subunit beta OS=Homo sapiens OX=9606 GN=HBB PE=1 SV=1	3	12225	132642	84408.7	622687	4.69447	2.23096	177116	2.09831	1.06923	2.08652	102211	0.770577	-0.37599	34008.6	0.402904	-1.31149	0.286689
A0A3B3	Translocon-associated protein subunit alpha OS=Homo sapiens OX=9606 GN=SSR1 PE=1 SV=1	3	32429	172728	287028	545219	3.15652	1.65833	872472	3.03968	1.60392	1.03393	90050.3	0.521342	-0.939697	145420	0.506641	-0.980963	0.957933
P38936	Cyclin-dependent kinase inhibitor 1 OS=Homo sapiens OX=9606 GN=CDKN1A PE=1 SV=3	3	18393	2764.58	725.601	732392	264.92	8.04941	507287	699.126	9.44941	0.851843	5773.25	2.08829	1.06232	4535.71	6.25097	2.64408	0.401774
A0A0C4	Constitutive coactivator of PPAR-gamma-like protein 1 (Fragment) OS=Homo sapiens OX=9606 GN=FAM120A PE=1 SV=1	3	54729	13112.2	1778.81	172461	13.1528	3.71729	109928	61.7986	5.9495	0.624807	25356	1.93378	0.951423	31065.3	17.4641	4.12632	0.230574
Q6SJ93	Protein FAM111B OS=Homo sapiens OX=9606 GN=FAM111B PE=1 SV=1	2	85818	362163	818150	978016	2.70049	1.43322	1.53919e+06	1.88131	0.911734	1.57197	1.71767e+08	474.282	8.8896	1.9752e+08	241.423	7.91542	1.12307
A0A3B3	E3 ubiquitin/ISG15 ligase TRIM25 OS=Homo sapiens OX=9606 GN=TRIM25 PE=1 SV=1	2	52238	2260.86	973.277	0	0	#NUM!	909.181	0.934144	-0.0982837	#NUM!	31115.1	13.7625	3.78267	20215.5	20.7705	4.37646	0.864321
Q6EEV6	Small ubiquitin-related modifier 4 OS=Homo sapiens OX=9606 GN=SUMO4 PE=1 SV=2	2	10735	37726.4	14072.4	4295.17	0.11385	-3.13479	51581.2	3.66543	1.87398	-1.6728	390755	10.3576	3.37262	314985	22.3832	4.48435	0.752087
G2XKQ0	Small ubiquitin-related modifier 5 OS=Homo sapiens OX=9606 GN=SUMO1P1 PE=1 SV=2	2	11576	21732.9	39943.7	38769.4	1.78391	0.835041	65919.6	1.65031	0.72274	1.15538	106174	4.88539	2.28848	154078	3.85738	1.94762	1.17501
B7Z6Q0	GATOR complex protein NPRL3 OS=Homo sapiens OX=9606 GN=NPRL3 PE=1 SV=1	2	61323	7900.54	0	0	0	#NUM!	21528.1	#DIV/0!	#DIV/0!	#NUM!	31286.5	3.96005	1.98552	11075.9	#DIV/0!	#DIV/0!	#DIV/0!
H0YJH9	Polyadenylate-binding protein 2 (Fragment) OS=Homo sapiens OX=9606 GN=PABPN1 PE=1 SV=1	2	11133	24303.4	9268.28	20024.9	0.823956	-0.279361	0	0	#NUM!	#NUM!	66200.7	2.72392	1.44569	83903.1	9.05271	3.17835	0.454854
M0R181	60S ribosomal protein L21 (Fragment) OS=Homo sapiens OX=9606 GN=RPL21 PE=1 SV=1	2	14197	12875.9	10731.5	25234.5	1.95983	0.970727	0	0	#NUM!	#NUM!	31481.9	2.44503	1.28985	55952.6	5.21386	2.38235	0.541419
P35268	60S ribosomal protein L22 OS=Homo sapiens OX=9606 GN=RPL22 PE=1 SV=2	2	14835	184211	187797	95728.6	0.519668	-0.944337	185111	0.985699	-0.0207806	45.4433	368051	1.99799	0.998548	266989	1.42169	0.507612	1.96715
Q9Y2T7	Y-box-binding protein 2 OS=Homo sapiens OX=9606 GN=YBX2 PE=1 SV=2	2	38552	30128.7	20857.2	2383.71	0.0791176	-3.65986	2832.37	0.135798	-2.88046	1.27058	57474.7	1.90764	0.93179	0	0	#NUM!	#NUM!
H7BY10	60S ribosomal protein L23a (Fragment) OS=Homo sapiens OX=9606 GN=RPL23A PE=1 SV=1	2	17849	142133	130618	136000	0.95685	-0.0636355	189789	1.45301	0.539045	-0.118052	247959	1.74455	0.802857	233445	1.78724	0.837734	0.958368
V9GYM8	Rho guanine nucleotide exchange factor 2 OS=Homo sapiens OX=9606 GN=ARHGEF2 PE=1 SV=1	2	117025	78555.5	2453.48	91562.6	1.16558	0.221047	13506.8	5.50517	2.46079	0.0898279	126154	1.60592	0.683402	29179.5	11.8931	3.57206	0.191319
H0YKD8	60S ribosomal protein L28 OS=Homo sapiens OX=9606 GN=RPL28 PE=1 SV=1	2	19174	93699.5	109317	141594	1.51115	0.59565	63168.9	0.57785	-0.791234	-0.752811	146261	1.56096	0.642434	87142.6	0.797154	-0.327069	-1.96421
A0A0G2	Single-stranded DNA-binding protein, mitochondrial (Fragment) OS=Homo sapiens OX=9606 GN=SSBP1 PE=1 SV=1	2	15588	70106.6	13169.7	2303.7	0.0328599	-4.92753	8692.01	0.660002	-0.599457	8.21999	98954.6	1.41149	0.497217	38462.3	2.92052	1.54623	0.321568
P0C0S5	Histone H2A.Z OS=Homo sapiens OX=9606 GN=H2AFZ PE=1 SV=2	2	13545	326144	482064	400628	1.22838	0.296753	734713	1.5241	0.607955	0.488116	450482	1.38124	0.46596	954445	1.97991	0.985436	0.472846
Q5VVC8	60S ribosomal protein L11 OS=Homo sapiens OX=9606 GN=RPL11 PE=1 SV=2	2	19240	301251	316758	59342.9	0.196988	-2.34382	88293.7	0.278741	-1.843	1.27174	398910	1.32418	0.405099	502980	1.5879	0.66712	0.607236
Q9BYE7	Polycomb group RING finger protein 6 OS=Homo sapiens OX=9606 GN=PCGF6 PE=1 SV=2	2	39593	95828.8	76641.3	29297.7	0.30573	-1.70967	28598.8	0.373151	-1.42217	1.20216	118017	1.23154	0.300466	71742.9	0.936086	-0.0952863	-3.15329
A0A087	60S ribosomal protein L17 (Fragment) OS=Homo sapiens OX=9606 GN=RPL17 PE=1 SV=1	2	19801	211039	113975	199185	0.943832	-0.0833986	30390.4	0.266642	-1.90702	0.0437323	247235	1.17151	0.228374	230247	2.02016	1.01447	0.225116
Q13595	Isoform 3 of Transformer-2 protein homolog alpha OS=Homo sapiens OX=9606 GN=TRA2A	2	20790	92058.5	66615.4	109066	1.18475	0.244582	13366.6	0.200654	-2.31722	-0.10555	107391	1.16655	0.222248	63478.3	0.952908	-0.0695906	-3.19365
Q9Y3U8	60S ribosomal protein L36 OS=Homo sapiens OX=9606 GN=RPL36 PE=1 SV=3	2	12303	88553.1	28346.1	14864.4	0.167859	-2.57468	27367	0.965456	-0.0507171	50.7654	103018	1.16335	0.218288	60751.6	2.14321	1.09977	0.198485
O60264	SWI/SNF-related matrix-associated actin-dependent regulator of chromatin subfamily A member 5 OS=Homo sapiens OX=9606 GN=SMARCA5 PE=1 SV=1	2	122513	46610.7	39324.9	15213.4	0.326393	-1.61532	44307.3	1.1267	0.172103	-9.38576	52978.7	1.13662	0.184751	77060.5	1.95959	0.970549	0.190358
H0Y5B4	60S ribosomal protein L36a OS=Homo sapiens OX=9606 GN=RPL36A PE=3 SV=2	2	13504	76146.6	49137.2	54405.3	0.714481	-0.485032	35175.6	0.715865	-0.48224	1.00579	78062.2	1.02516	0.0358451	67880.3	1.38144	0.466177	0.0768917
C9J4Z3	60S ribosomal protein L37a OS=Homo sapiens OX=9606 GN=RPL37A PE=1 SV=1	2	7847	129861	117214	94688.9	0.729158	-0.455697	19294.2	0.164606	-2.60291	0.175072	132259	1.01847	0.0264046	147607	1.2593	0.332617	0.0793843
Q07065	Cytoskeleton-associated protein 4 OS=Homo sapiens OX=9606 GN=CKAP4 PE=1 SV=2	2	66097	105432	123082	1855.58	0.0175998	-5.8283	51626.7	0.41945	-1.25343	4.64988	105504	1.00068	0.000986471	142374	1.15674	0.21007	0.00469591
Q14692	Ribosome biogenesis protein BMS1 homolog OS=Homo sapiens OX=9606 GN=BMS1 PE=1 SV=1	2	146571	54253.3	425.046	5638.33	0.103926	-3.26637	857.646	2.01777	1.01276	-3.2252	49194.4	0.906754	-0.141216	6242.7	14.6871	3.87648	-0.036429
Q5H928	3-hydroxyacyl-CoA dehydrogenase type-2 OS=Homo sapiens OX=9606 GN=HSD17B10 PE=1 SV=1	2	17498	71525.9	354.764	1072.21	0.0149905	-6.05981	0	0	#NUM!	#NUM!	62554.8	0.874576	-0.193344	23051.7	64.9776	6.02187	-0.0321069
A0A0J9	RNA-binding protein 8A (Fragment) OS=Homo sapiens OX=9606 GN=RBM8A PE=1 SV=1	2	12370	105246	113686	64871.8	0.616381	-0.698106	69940	0.615202	-0.700868	0.996059	87347.6	0.829936	-0.268929	161786	1.42309	0.509025	-0.528321
A0A494	Tripeptidyl-peptidase 2 (Fragment) OS=Homo sapiens OX=9606 GN=TPP2 PE=1 SV=1	2	131704	156493	48063.1	65847.4	0.42077	-1.2489	126265	2.62708	1.39346	-0.896257	125256	0.800393	-0.321219	105815	2.20159	1.13855	-0.282131
Q9BUQ8	Probable ATP-dependent RNA helicase DDX23 OS=Homo sapiens OX=9606 GN=DDX23 PE=1 SV=3	2	95866	58579.4	5197.88	5443.22	0.0929205	-3.42786	15202.1	2.92466	1.54827	-2.21399	44553.5	0.760566	-0.394855	31803.9	6.11863	2.61321	-0.1511
Q9UG54	Mitogen-activated protein kinase kinase kinase 7 OS=Homo sapiens OX=9606 GN=MAP3K7 PE=1 SV=1	2	29023	71947	56021.4	10836.7	0.150621	-2.73101	4321.71	0.0771439	-3.6963	0.738848	53633	0.745451	-0.423814	74878	1.3366	0.418564	-1.01254
P31151	Protein S100-A7 OS=Homo sapiens OX=9606 GN=S100A7 PE=1 SV=4	2	11578	126165	53520.6	70554.2	0.55922	-0.838512	113076	2.11277	1.07913	-0.777024	90846.9	0.720062	-0.473807	93479.8	1.74661	0.80456	-0.588902
Q5T749	Keratinocyte proline-rich protein OS=Homo sapiens OX=9606 GN=KPRP PE=1 SV=1	2	67172	88305.5	33698.9	39961.3	0.452534	-1.1439	46592	1.3826	0.467382	-2.44746	62564.5	0.7085	-0.49716	133519	3.96211	1.98627	-0.250299
Q01469	Fatty acid-binding protein 5 OS=Homo sapiens OX=9606 GN=FABP5 PE=1 SV=3	2	15497	80315.4	39648.2	64965.9	0.808885	-0.305994	34289.6	0.864848	-0.209481	1.46072	46374.8	0.577408	-0.792336	141550	3.57014	1.83598	-0.43156
P05109	Protein S100-A8 OS=Homo sapiens OX=9606 GN=S100A8 PE=1 SV=1	2	10885	95766	97340.1	11053.8	0.115425	-3.11497	82984.7	0.852523	-0.230189	13.5322	24874.8	0.259746	-1.94483	199515	2.04966	1.03539	-1.87836
G3V220	Transcription elongation regulator 1 OS=Homo sapiens OX=9606 GN=TCERG1 PE=1 SV=1	2	116265	0	0	2045.13	#DIV/0!	#DIV/0!	0	#DIV/0!	#DIV/0!	#DIV/0!	840.245	#DIV/0!	#DIV/0!	0	#DIV/0!	#DIV/0!	#DIV/0!
Q32P28	Isoform 3 of Prolyl 3-hydroxylase 1 OS=Homo sapiens OX=9606 GN=P3H1	2	91699	320.834	0	500.28	1.55931	0.640911	0	#DIV/0!	#DIV/0!	#DIV/0!	254.538	0.793364	-0.333945	0	#DIV/0!	#DIV/0!	#DIV/0!
Q15773	Myeloid leukemia factor 2 OS=Homo sapiens OX=9606 GN=MLF2 PE=1 SV=1	2	28186	554.576	3260.1	6524.78	11.7653	3.55647	2182.47	0.669448	-0.578956	-6.1429	2574.6	4.64246	2.21489	2484.57	0.762114	-0.391921	-5.65138
Q9Y5L4	Mitochondrial import inner membrane translocase subunit Tim13 OS=Homo sapiens OX=9606 GN=TIMM13 PE=1 SV=1	2	10721	4067.69	155.489	10915.6	2.68348	1.4241	311.208	2.00148	1.00107	1.42259	154.086	0.0378805	-4.7224	729.389	4.69093	2.22987	-2.11779
O95429	Isoform 2 of BAG family molecular chaperone regulator 4 OS=Homo sapiens OX=9606 GN=BAG4	2	45610	464.071	0	1024.86	2.20842	1.14301	404.898	#DIV/0!	#DIV/0!	#DIV/0!	344.863	0.743125	-0.428322	66.3657	#DIV/0!	#DIV/0!	#DIV/0!
O60725	Protein-S-isoprenylcysteine O-methyltransferase OS=Homo sapiens OX=9606 GN=ICMT PE=1 SV=1	2	32316	1484.04	2695.23	11807.3	7.95619	2.99208	2111.7	0.783494	-0.352007	-8.50006	1583.66	1.06713	0.0937353	0	0	#NUM!	#NUM!
Q92504	Zinc transporter SLC39A7 OS=Homo sapiens OX=9606 GN=SLC39A7 PE=1 SV=2	2	50201	17422.4	93014.4	26911.9	1.54468	0.627304	46117	0.495805	-1.01216	-0.619771	71497.2	4.10376	2.03694	39133.2	0.420722	-1.24906	-1.63078
Q8TBR7	Isoform 1 of TLC domain-containing protein 3A OS=Homo sapiens OX=9606 GN=TLCD3A	2	26369	3140.35	13851.6	74028.8	23.5734	4.55909	32446.6	2.34245	1.22802	3.71256	888.786	0.283021	-1.82102	5168.91	0.373165	-1.42212	1.2805
P23258	Tubulin gamma-1 chain OS=Homo sapiens OX=9606 GN=TUBG1 PE=1 SV=2	2	51480	1729.95	2882.3	9588.34	5.54255	2.47055	5392.89	1.87104	0.903838	2.7334	6059.37	3.50263	1.80844	4075.32	1.41392	0.499696	3.61908
P19367	Isoform 2 of Hexokinase-1 OS=Homo sapiens OX=9606 GN=HK1	2	103390	6196.03	1093.81	32681.3	5.27455	2.39905	5314.12	4.85837	2.28047	1.052	32995.3	5.32523	2.41284	4485.83	4.10112	2.03602	1.18508
Q6PJG6	BRCA1-associated ATM activator 1 OS=Homo sapiens OX=9606 GN=BRAT1 PE=1 SV=2	2	89774	2825.75	1981.62	3307.21	1.17038	0.226981	12252	6.18282	2.62826	0.0863616	1752.31	0.620123	-0.689374	748.678	0.377811	-1.40426	0.490916
Q9HBM1	Kinetochore protein Spc25 OS=Homo sapiens OX=9606 GN=SPC25 PE=1 SV=1	2	26194	7907.61	26602.4	3463.19	0.437957	-1.19114	10934.5	0.411034	-1.28267	0.92864	2852.8	0.360767	-1.47086	5220.6	0.196246	-2.34927	0.626094
Q9UBS4	DnaJ homolog subfamily B member 11 OS=Homo sapiens OX=9606 GN=DNAJB11 PE=1 SV=1	2	40774	20021.1	46056.1	23550.2	1.17627	0.234216	48365.2	1.05014	0.0705763	3.31862	71088.7	3.55069	1.8281	71704.6	1.5569	0.638675	2.86233
Q03113	Guanine nucleotide-binding protein subunit alpha-12 OS=Homo sapiens OX=9606 GN=GNA12 PE=1 SV=4	2	44422	23815.1	9158.52	82586.1	3.46781	1.79402	19044.1	2.07939	1.05616	1.69863	57586.2	2.41805	1.27385	16769	1.83098	0.872613	1.45981
Q5SQP8	C-terminal-binding protein 2 OS=Homo sapiens OX=9606 GN=CTBP2 PE=1 SV=1	2	56808	16872.3	7104.56	9790.38	0.580262	-0.785223	2541.25	0.357693	-1.48321	0.529409	6032.98	0.357566	-1.48372	8152.34	1.14748	0.19847	-7.47577
Q14697	Isoform 2 of Neutral alpha-glucosidase AB OS=Homo sapiens OX=9606 GN=GANAB	2	109825	5082.79	1496.68	2060.86	0.405458	-1.30238	0	0	#NUM!	#NUM!	5148.63	1.01295	0.0185677	0	0	#NUM!	#NUM!
O95229	Isoform 2 of ZW10 interactor OS=Homo sapiens OX=9606 GN=ZWINT	2	25585	7732.83	17690	6665.35	0.861955	-0.214316	7321.79	0.413893	-1.27267	0.168399	707.067	0.091437	-3.45108	669.323	0.0378362	-4.72409	0.730528
Q9BQE3	Tubulin alpha-1C chain OS=Homo sapiens OX=9606 GN=TUBA1C PE=1 SV=1	2	50548	416022	495575	953537	2.29204	1.19663	1.18397e+06	2.38909	1.25646	0.952383	410151	0.98589	-0.0205019	365417	0.73736	-0.439559	0.046642
O95757	Heat shock 70 kDa protein 4L OS=Homo sapiens OX=9606 GN=HSPA4L PE=1 SV=3	2	95479	8102.97	0	629.864	0.0777325	-3.68534	5337.74	#DIV/0!	#DIV/0!	#DIV/0!	4272.99	0.527337	-0.923204	990.537	#DIV/0!	#DIV/0!	#DIV/0!
P33947	Isoform 2 of ER lumen protein-retaining receptor 2 OS=Homo sapiens OX=9606 GN=KDELR2	2	21513	19326.5	19684.3	183958	9.51843	3.25072	170209	8.64697	3.11219	1.04451	12697.8	0.657017	-0.605997	6542.79	0.332386	-1.58907	0.381354
G5EA09	Syndecan binding protein (Syntenin), isoform CRA_a OS=Homo sapiens OX=9606 GN=SDCBP PE=1 SV=1	2	34968	53787.6	98466.1	8655.79	0.160925	-2.63554	15.1588	0.00015395	-12.6653	0.208092	26125.7	0.48572	-1.0418	67775	0.688308	-0.538874	1.9333
P51970	NADH dehydrogenase [ubiquinone] 1 alpha subcomplex subunit 8 OS=Homo sapiens OX=9606 GN=NDUFA8 PE=1 SV=3	2	20548	10122.6	0	38334.4	3.78702	1.92106	11736.6	#DIV/0!	#DIV/0!	#DIV/0!	3130.93	0.309302	-1.69291	0	#DIV/0!	#DIV/0!	#DIV/0!
Q9Y6K0	Choline/ethanolaminephosphotransferase 1 OS=Homo sapiens OX=9606 GN=CEPT1 PE=1 SV=1	2	47435	35612.9	0	11083.5	0.31122	-1.68399	92081	#DIV/0!	#DIV/0!	#DIV/0!	16136.8	0.453116	-1.14205	3569.45	#DIV/0!	#DIV/0!	#DIV/0!
Q9NX07	tRNA selenocysteine 1-associated protein 1 OS=Homo sapiens OX=9606 GN=TRNAU1AP PE=1 SV=1	2	32762	32609.9	56345.2	31427	0.963727	-0.0533039	13497.5	0.239549	-2.0616	0.0258555	14236.4	0.436566	-1.19573	10789.4	0.191487	-2.38468	0.501421
Q96I24	Far upstream element-binding protein 3 OS=Homo sapiens OX=9606 GN=FUBP3 PE=1 SV=2	2	61944	29364	2885.93	4044.89	0.13775	-2.85987	2621.71	0.908445	-0.138529	20.6446	19393.4	0.660447	-0.598484	5371.18	1.86116	0.896205	-0.667799
O14979	Isoform 2 of Heterogeneous nuclear ribonucleoprotein D-like OS=Homo sapiens OX=9606 GN=HNRNPDL	2	33739	136354	74023.7	62107.7	0.45549	-1.13451	39025.1	0.527197	-0.923585	1.22837	147627	1.08268	0.114605	109300	1.47656	0.562237	0.203837
A0A087	TAR DNA-binding protein 43 (Fragment) OS=Homo sapiens OX=9606 GN=TARDBP PE=1 SV=1	2	24301	65194.9	26852.9	0	0	#NUM!	1424.06	0.0530318	-4.237	#NUM!	50401.4	0.773088	-0.371296	23330.8	0.868838	-0.202842	1.83047
Q5VY60	HAUS augmin-like complex subunit 6 OS=Homo sapiens OX=9606 GN=HAUS6 PE=1 SV=1	2	91869	37508.2	22569.3	75809.2	2.02114	1.01517	32229.2	1.42801	0.514008	1.97501	17681.4	0.471401	-1.08497	12356	0.547467	-0.869155	1.24831
Q5T8U5	Surfeit 4 OS=Homo sapiens OX=9606 GN=SURF4 PE=1 SV=1	2	21342	48739.2	2892.85	65785.7	1.34975	0.432692	38283.9	13.234	3.72618	0.116122	20306.2	0.41663	-1.26316	9368.89	3.23864	1.69539	-0.745058
Q9UBB4	Isoform 2 of Ataxin-10 OS=Homo sapiens OX=9606 GN=ATXN10	2	46713	27185.5	8224.36	48125.9	1.77028	0.823974	29782.4	3.62125	1.85649	0.443835	21018.1	0.773135	-0.371207	17592	2.13901	1.09694	-0.338401
Q9Y3I0	tRNA-splicing ligase RtcB homolog OS=Homo sapiens OX=9606 GN=RTCB PE=1 SV=1	2	55688	15189.2	94.3455	9744.33	0.64153	-0.640412	878.446	9.31094	3.21893	-0.198952	15961.9	1.05087	0.071588	1060.57	11.2414	3.49075	0.0205079
A0A087	26S proteasome regulatory subunit 10B OS=Homo sapiens OX=9606 GN=PSMC6 PE=1 SV=1	2	46053	61574.8	1491.7	20395.9	0.331237	-1.59406	3128.59	2.09734	1.06856	-1.49179	57985	0.9417	-0.0866607	46718.8	31.3193	4.96898	-0.0174403
Q13162	Peroxiredoxin-4 OS=Homo sapiens OX=9606 GN=PRDX4 PE=1 SV=1	2	30749	81023.4	49727.9	12985.5	0.160269	-2.64143	17920	0.360361	-1.47249	1.79386	64098.8	0.791114	-0.338042	58700.1	1.18043	0.239307	-1.41259
P51665	26S proteasome non-ATPase regulatory subunit 7 OS=Homo sapiens OX=9606 GN=PSMD7 PE=1 SV=2	2	37060	57817.9	12859	7164.69	0.123918	-3.01254	2074.87	0.161355	-2.63169	1.14472	55007.6	0.951394	-0.0718858	15372.5	1.19547	0.257577	-0.279084
A0A024	Proteasome subunit alpha type OS=Homo sapiens OX=9606 GN=PSMA2 PE=1 SV=1	2	25996	79086.8	32098.3	13712.2	0.173382	-2.52798	9531.72	0.296953	-1.75169	1.44316	50968.4	0.644462	-0.633834	18016.5	0.561291	-0.833179	0.760741
A0A087	FGFR1 oncogene partner OS=Homo sapiens OX=9606 GN=FGFR1OP PE=1 SV=1	2	38247	31445.8	29739.2	4932.49	0.156857	-2.67248	19029.1	0.639867	-0.644157	4.1488	24772.3	0.787778	-0.34414	6683.4	0.224734	-2.15371	0.159789
Q9UL15	Isoform 2 of BAG family molecular chaperone regulator 5 OS=Homo sapiens OX=9606 GN=BAG5	2	56676	59079.2	13265.1	17622.8	0.298291	-1.74521	21835.6	1.64609	0.719047	-2.42711	5417	0.0916905	-3.44708	13274	1.00067	0.000973439	-3541.14
A0A3B3	Gem-associated protein 2 OS=Homo sapiens OX=9606 GN=GEMIN2 PE=1 SV=1	2	31255	37462.3	23322.8	30859	0.823735	-0.279747	13817.5	0.592446	-0.755244	0.370407	17791.2	0.474909	-1.07428	20576.2	0.882235	-0.180765	5.94294
Q5W0S5	UV excision repair protein RAD23 homolog B (Fragment) OS=Homo sapiens OX=9606 GN=RAD23B PE=1 SV=1	2	15204	40388.8	5736.83	5856.63	0.145006	-2.78581	40526.9	7.06432	2.82055	-0.987684	17472.4	0.432604	-1.20888	31932.5	5.56622	2.4767	-0.488102
P06730	Isoform 2 of Eukaryotic translation initiation factor 4E OS=Homo sapiens OX=9606 GN=EIF4E	2	28988	76916	56556.4	35716.7	0.46436	-1.10668	31884.6	0.563765	-0.826833	1.33846	65297.6	0.848947	-0.236253	41283.8	0.729958	-0.454114	0.520251
Q9P258	Protein RCC2 OS=Homo sapiens OX=9606 GN=RCC2 PE=1 SV=2	2	56790	50992.5	45672.4	5187.21	0.101725	-3.29725	46804.8	1.02479	0.035335	-93.314	30544.8	0.599005	-0.73936	28253.6	0.618614	-0.69289	1.06707
P06493	Cyclin-dependent kinase 1 OS=Homo sapiens OX=9606 GN=CDK1 PE=1 SV=3	2	34131	88217.9	96766.8	135529	1.5363	0.619458	145140	1.4999	0.584866	1.05915	56517.6	0.64066	-0.64237	103618	1.0708	0.0986913	-6.50888
Q5XKE5	Keratin, type II cytoskeletal 79 OS=Homo sapiens OX=9606 GN=KRT79 PE=1 SV=2	2	58085	113245	32037.2	18806.3	0.166067	-2.59017	7763.59	0.242331	-2.04495	1.26661	36638.2	0.32353	-1.62803	86203.8	2.69074	1.428	-1.14007
Q92922	SWI/SNF complex subunit SMARCC1 OS=Homo sapiens OX=9606 GN=SMARCC1 PE=1 SV=3	2	123303	31752.8	69918.2	6965.88	0.219379	-2.18851	20148.2	0.288168	-1.79502	1.21921	38426.4	1.21017	0.275213	34054.5	0.487063	-1.03782	-0.265184
P05089	Isoform 2 of Arginase-1 OS=Homo sapiens OX=9606 GN=ARG1	2	35813	123230	18248.4	20500.2	0.166357	-2.58764	32935	1.80482	0.851853	-3.03767	37022.8	0.300437	-1.73487	27404.9	1.50177	0.586665	-2.95716
Q13155	Aminoacyl tRNA synthase complex-interacting multifunctional protein 2 OS=Homo sapiens OX=9606 GN=AIMP2 PE=1 SV=2	2	35668	248863	46247.3	45468.2	0.182704	-2.45242	73776.4	1.59526	0.673791	-3.63974	101268	0.406922	-1.29718	66473	1.43734	0.523401	-2.47836
Q96J01	Isoform 2 of THO complex subunit 3 OS=Homo sapiens OX=9606 GN=THOC3	2	36579	39103.5	30378.2	5059.49	0.129387	-2.95023	614.252	0.0202202	-5.62806	0.524201	33124.8	0.847105	-0.239387	32409.9	1.06688	0.0934007	-2.56301
Q9P270	SLAIN motif-containing protein 2 OS=Homo sapiens OX=9606 GN=SLAIN2 PE=1 SV=2	2	62733	399652	70232.5	32509.8	0.0813453	-3.6198	30812.7	0.438724	-1.18861	3.04539	112483	0.281453	-1.82904	35504.1	0.505523	-0.984152	1.85849
P04083	Annexin A1 OS=Homo sapiens OX=9606 GN=ANXA1 PE=1 SV=2	2	38918	163157	9102.91	18309.4	0.11222	-3.1556	8368.55	0.919327	-0.121351	26.004	50029.8	0.306636	-1.7054	30720.4	3.37479	1.7548	-0.971851
C9JI87	Voltage-dependent anion-selective channel protein 1 (Fragment) OS=Homo sapiens OX=9606 GN=VDAC1 PE=1 SV=6	2	20319	53266	116284	62269.1	1.16902	0.225301	345197	2.96858	1.56977	0.143525	82202	1.54323	0.625957	82957	0.713402	-0.487213	-1.28477
Q3MHD2	Isoform 2 of Protein LSM12 homolog OS=Homo sapiens OX=9606 GN=LSM12	2	22270	228689	7.16229e+06	117965	0.515832	-0.955027	1.41847e+06	0.198047	-2.33608	0.408816	364223	1.59265	0.671433	2.58011e+06	0.360235	-1.47299	-0.45583
P04259	Keratin, type II cytoskeletal 6B OS=Homo sapiens OX=9606 GN=KRT6B PE=1 SV=5	2	60315	573863	139872	274612	0.478532	-1.06331	205215	1.46716	0.553022	-1.92273	114657	0.199799	-2.32338	525441	3.75657	1.90942	-1.2168
Q86YS3	Isoform 2 of Rab11 family-interacting protein 4 OS=Homo sapiens OX=9606 GN=RAB11FIP4	2	61133	1.14597e+06	364508	587159	0.51237	-0.964741	261419	0.717184	-0.479584	2.01162	365322	0.318789	-1.64933	530033	1.4541	0.54013	-3.05357
B4DLN1	cDNA FLJ60124, highly similar to Mitochondrial dicarboxylate carrier OS=Homo sapiens OX=9606 PE=2 SV=1	2	48582	343007	81691.5	107146	0.312372	-1.67866	96118.6	1.1766	0.234629	-7.15456	118197	0.34459	-1.53705	69343.7	0.848847	-0.236423	6.50126
Q9Y266	Nuclear migration protein nudC OS=Homo sapiens OX=9606 GN=NUDC PE=1 SV=1	2	38276	32793.6	18820	15059.2	0.459212	-1.12277	10223.1	0.543205	-0.880431	1.27525	35925.2	1.09549	0.131581	8830.05	0.469184	-1.09177	-0.12052
P15170	Isoform 2 of Eukaryotic peptide chain release factor GTP-binding subunit ERF3A OS=Homo sapiens OX=9606 GN=GSPT1	2	69355	96000.1	294493	9014.97	0.0939059	-3.41264	47246.2	0.160432	-2.63996	1.29268	70998.8	0.73957	-0.435241	130285	0.442405	-1.17656	0.369927
M0QXU7	Mitochondrial import inner membrane translocase subunit TIM44 (Fragment) OS=Homo sapiens OX=9606 GN=TIMM44 PE=1 SV=1	2	31255	19457.7	3772.44	10214.1	0.524941	-0.929772	14183.1	3.75966	1.9106	-0.486638	7392.6	0.379933	-1.39618	6025.26	1.59718	0.675524	-2.06682
A0A087	Agrin OS=Homo sapiens OX=9606 GN=AGRN PE=1 SV=1	2	210088	167365	15404.1	839.609	0.00501663	-7.63907	21233.5	1.37843	0.463028	-16.4981	44764.9	0.267468	-1.90256	4814.21	0.312529	-1.67794	1.13387
B0YIW6	Archain 1, isoform CRA_a OS=Homo sapiens OX=9606 GN=ARCN1 PE=1 SV=1	2	62157	26217.7	22989.8	23443.5	0.894187	-0.161352	8951.69	0.389376	-1.36076	0.118574	11578.4	0.441623	-1.17911	2932.26	0.127546	-2.97091	0.396885
E9PCR7	2-oxoglutarate dehydrogenase, mitochondrial OS=Homo sapiens OX=9606 GN=OGDH PE=1 SV=1	2	118788	40124.3	5865.53	591.001	0.0147293	-6.08517	1523.78	0.259786	-1.9446	3.12926	28397.4	0.707735	-0.498718	10768	1.8358	0.876412	-0.569045
A0A3B3	Treacle protein (Fragment) OS=Homo sapiens OX=9606 GN=TCOF1 PE=1 SV=1	2	138836	44890.1	0	75.3066	0.00167758	-9.21941	7988.35	#DIV/0!	#DIV/0!	#DIV/0!	19736.6	0.439665	-1.18552	15096	#DIV/0!	#DIV/0!	#DIV/0!
A0A140	IF rod domain-containing protein OS=Homo sapiens OX=9606 PE=3 SV=2	2	50806	48198.1	29588.5	9254.04	0.192	-2.38082	228902	7.73618	2.95162	-0.806614	23609.1	0.489834	-1.02964	11418.2	0.3859	-1.3737	0.749534
P47897	Isoform 2 of Glutamine--tRNA ligase OS=Homo sapiens OX=9606 GN=QARS	2	87437	30924.1	15854.7	8420.19	0.272286	-1.87681	7803.72	0.492202	-1.02268	1.83519	25838.1	0.835534	-0.259229	16094.4	1.01512	0.0216471	-11.9753
B1AK87	F-actin-capping protein subunit beta OS=Homo sapiens OX=9606 GN=CAPZB PE=1 SV=1	2	29562	83110	33825.1	49288	0.593045	-0.753785	31846.5	0.941505	-0.0869594	8.66824	62644	0.753748	-0.407846	22001.4	0.650447	-0.620498	0.657288
Q16576	Isoform 2 of Histone-binding protein RBBP7 OS=Homo sapiens OX=9606 GN=RBBP7	2	52681	74436.5	51483.9	98397.4	1.3219	0.40261	66721.9	1.29598	0.37404	1.07638	75203.2	1.0103	0.0147851	54753.4	1.06351	0.0888275	0.166448
P62851	40S ribosomal protein S25 OS=Homo sapiens OX=9606 GN=RPS25 PE=1 SV=1	2	13791	548652	402508	266414	0.485579	-1.04222	340417	0.845739	-0.241715	4.31178	570237	1.03934	0.0556701	371000	0.921721	-0.117599	-0.473391
Q16629	Isoform 2 of Serine/arginine-rich splicing factor 7 OS=Homo sapiens OX=9606 GN=SRSF7	2	15792	76380.2	157822	52370.2	0.685652	-0.544453	51245.2	0.324703	-1.62281	0.3355	64876.2	0.849386	-0.235508	88976.5	0.563778	-0.8268	0.284843
A0A075	TATA-binding protein-associated factor 2N OS=Homo sapiens OX=9606 GN=TAF15 PE=1 SV=1	2	49151	86732.6	88103.4	50260.6	0.57949	-0.787145	434651	4.93342	2.30259	-0.341852	65486.2	0.755036	-0.405383	77471.5	0.879324	-0.185533	2.18497
A0A087	U4/U6.U5 tri-snRNP-associated protein 2 OS=Homo sapiens OX=9606 GN=USP39 PE=1 SV=1	2	56763	265132	64766.8	26518	0.100018	-3.32167	1145.72	0.0176899	-5.82093	0.570642	122609	0.462446	-1.11264	30992.9	0.47853	-1.06332	1.04639
Q8IX12	Isoform 2 of Cell division cycle and apoptosis regulator protein 1 OS=Homo sapiens OX=9606 GN=CCAR1	2	131646	134653	5989.55	8777.45	0.0651858	-3.9393	19923.6	3.3264	1.73396	-2.27185	78729.5	0.584685	-0.774269	38679.2	6.45779	2.69104	-0.287721
Q9BU76	Isoform 4 of Multiple myeloma tumor-associated protein 2 OS=Homo sapiens OX=9606 GN=MMTAG2	2	20637	79178.8	113433	11303.7	0.142761	-2.80832	39433.6	0.347636	-1.52435	1.84231	60208.1	0.760407	-0.395157	93791.8	0.826844	-0.274312	1.44054
P49321	Isoform 3 of Nuclear autoantigenic sperm protein OS=Homo sapiens OX=9606 GN=NASP	2	86501	46087.1	1420.52	37208.3	0.807348	-0.308737	12983.9	9.14023	3.19223	-0.0967151	33601.4	0.729085	-0.45584	12077.1	8.50188	3.08778	-0.147627
O60814	Histone H2B type 1-K OS=Homo sapiens OX=9606 GN=HIST1H2BK PE=1 SV=3	2	13882	1.00034e+06	1.5344e+06	318775	0.318666	-1.64988	2.6252e+06	1.7109	0.774755	-2.12956	930287	0.929968	-0.104747	1.9738e+06	1.28637	0.363306	-0.288315
P20930	Filaggrin OS=Homo sapiens OX=9606 GN=FLG PE=1 SV=3	2	435036	79613.9	10372.3	21750.7	0.273202	-1.87196	11926.4	1.14983	0.201415	-9.29405	26894.2	0.337808	-1.56572	50854.1	4.90285	2.29362	-0.682643
O75940	Survival of motor neuron-related-splicing factor 30 OS=Homo sapiens OX=9606 GN=SMNDC1 PE=1 SV=1	2	26866	138154	53439.8	37739.4	0.273169	-1.87213	69242	1.2957	0.373733	-5.00928	107670	0.779345	-0.359666	40684.5	0.761315	-0.393435	0.914167
G3XAI9	Protein FAM133B OS=Homo sapiens OX=9606 GN=FAM133B PE=1 SV=1	2	12403	11397.4	201991	65779	5.77142	2.52893	32392.9	0.160368	-2.64054	-0.95773	6923.15	0.607434	-0.719201	69897.2	0.346041	-1.53098	0.469764
P61964	WD repeat-containing protein 5 OS=Homo sapiens OX=9606 GN=WDR5 PE=1 SV=1	2	37136	587329	280069	88305.5	0.150351	-2.73359	279969	0.999643	-0.000514995	5308	296767	0.505283	-0.984838	357170	1.27529	0.350828	-2.80718
Q99757	Thioredoxin, mitochondrial OS=Homo sapiens OX=9606 GN=TXN2 PE=1 SV=2	2	18543	25918.6	270094	422147	16.2874	4.02568	273552	1.01281	0.0183585	219.281	26247.3	1.01268	0.0181814	68876.2	0.255009	-1.97138	-0.00922265
J3KNJ2	Eukaryotic translation initiation factor 3 subunit M (Fragment) OS=Homo sapiens OX=9606 GN=EIF3M PE=1 SV=1	2	21964	337740	1.06371e+06	46166.3	0.136692	-2.871	518402	0.487354	-1.03696	2.76868	329031	0.974215	-0.0376875	686424	0.645313	-0.631928	0.0596389
Q15404	Isoform 2 of Ras suppressor protein 1 OS=Homo sapiens OX=9606 GN=RSU1	2	25530	298061	11487.8	9821.63	0.0329518	-4.9235	2002.91	0.174351	-2.51993	1.95382	144370	0.484365	-1.04583	56344.8	4.90475	2.29418	-0.455864
P04181	Isoform 2 of Ornithine aminotransferase, mitochondrial OS=Homo sapiens OX=9606 GN=OAT	2	33117	146845	467465	8.8908e+06	60.5456	5.91995	22592	0.0483287	-4.37098	-1.35438	112402	0.765447	-0.385625	274782	0.587812	-0.766573	0.503051
O75461	Transcription factor E2F6 OS=Homo sapiens OX=9606 GN=E2F6 PE=1 SV=1	2	31996	136497	64958.1	10190.1	0.0746541	-3.74363	23414.8	0.36046	-1.47209	2.54307	64648.7	0.473628	-1.07817	44850.7	0.690455	-0.534381	2.01761
Q5VWC4	26S proteasome non-ATPase regulatory subunit 4 OS=Homo sapiens OX=9606 GN=PSMD4 PE=1 SV=1	2	41281	28484.7	6501.36	1272.51	0.0446736	-4.48443	0	0	#NUM!	#NUM!	23310.2	0.818343	-0.289222	4700.87	0.723061	-0.467812	0.618245
P25311	Zinc-alpha-2-glycoprotein OS=Homo sapiens OX=9606 GN=AZGP1 PE=1 SV=2	2	34465	121803	55546.4	6043.22	0.0496148	-4.33308	32939.3	0.593005	-0.753884	5.74768	47688.4	0.391522	-1.35284	42933.1	0.772923	-0.371604	3.64053
H3BPS8	Fructose-bisphosphate aldolase A (Fragment) OS=Homo sapiens OX=9606 GN=ALDOA PE=1 SV=1	2	30693	68697.4	13778.6	0	0	#NUM!	16943.4	1.22969	0.298294	#NUM!	38201.8	0.556089	-0.846614	4031.09	0.292562	-1.77319	0.477454
Q15417	Isoform 3 of Calponin-3 OS=Homo sapiens OX=9606 GN=CNN3	2	31531	116059	35309.7	90026.5	0.775696	-0.366436	47091	1.33366	0.415388	-0.882155	59986.3	0.51686	-0.952154	44399.7	1.25744	0.330485	-2.88108
P01040	Cystatin-A OS=Homo sapiens OX=9606 GN=CSTA PE=1 SV=1	2	11000	65628.8	7725.96	47090.9	0.717535	-0.478879	22853.6	2.95803	1.56464	-0.306064	38492.6	0.58652	-0.769749	14241.8	1.84337	0.882342	-0.872392
P30041	Peroxiredoxin-6 OS=Homo sapiens OX=9606 GN=PRDX6 PE=1 SV=3	2	25133	116038	127894	35170.2	0.303092	-1.72217	18149	0.141907	-2.81698	0.611354	81610	0.703303	-0.507781	99594.9	0.778732	-0.360801	1.40737
Q8NHP8	Putative phospholipase B-like 2 OS=Homo sapiens OX=9606 GN=PLBD2 PE=1 SV=2	2	65886	53019.6	166942	17825.1	0.336198	-1.57262	64806	0.388195	-1.36515	1.15198	32484.6	0.61269	-0.70677	69705.8	0.417546	-1.25999	0.560931
Q9BRR6	Isoform 5 of ADP-dependent glucokinase OS=Homo sapiens OX=9606 GN=ADPGK	2	38401	140767	147005	92768.3	0.659022	-0.601603	490431	3.33615	1.73818	-0.34611	73371.1	0.521225	-0.940022	471496	3.20735	1.68138	-0.559077
Q7RTV0	PHD finger-like domain-containing protein 5A OS=Homo sapiens OX=9606 GN=PHF5A PE=1 SV=1	2	13138	418914	156896	65091.3	0.155381	-2.68612	2143.37	0.013661	-6.19379	0.433679	228723	0.545991	-0.873051	194612	1.24038	0.310787	-2.80916
P45973	Chromobox protein homolog 5 OS=Homo sapiens OX=9606 GN=CBX5 PE=1 SV=1	2	22382	116618	128054	181790	1.55885	0.640485	138160	1.07892	0.109585	5.84462	53782.7	0.461188	-1.11657	25112	0.196105	-2.3503	0.475076
F6TLX2	Glyoxalase domain-containing protein 4 OS=Homo sapiens OX=9606 GN=GLOD4 PE=1 SV=1	2	55540	101428	45575.9	0	0	#NUM!	13829.1	0.30343	-1.72057	#NUM!	35067.4	0.345736	-1.53226	29098.6	0.638464	-0.647323	2.36707
Q9NPL8	Complex I assembly factor TIMMDC1, mitochondrial OS=Homo sapiens OX=9606 GN=TIMMDC1 PE=1 SV=2	2	32329	528633	1.07554e+06	66842.9	0.126445	-2.98342	959257	0.891884	-0.165072	18.0735	93837.2	0.177509	-2.49404	503170	0.467831	-1.09594	2.2757
Q96A33	Isoform 2 of Coiled-coil domain-containing protein 47 OS=Homo sapiens OX=9606 GN=CCDC47	2	55796	21839	23543.3	38923.8	1.78231	0.833746	100919	4.28655	2.09982	0.397056	29202.2	1.33716	0.419174	13397.8	0.569072	-0.813317	-0.515388
P12273	Prolactin-inducible protein OS=Homo sapiens OX=9606 GN=PIP PE=1 SV=1	2	16847	131634	85293.8	4517.15	0.0343161	-4.86497	26560.6	0.311401	-1.68315	2.89039	51949	0.394649	-1.34136	70556.8	0.82722	-0.273657	4.90161
G3V1V0	Myosin light polypeptide 6 OS=Homo sapiens OX=9606 GN=MYL6 PE=1 SV=1	2	18311	124093	26543.1	115649	0.93195	-0.101675	61353.2	2.31146	1.2088	-0.0841126	63428.5	0.511136	-0.968222	34168.6	1.28729	0.364336	-2.65749
P05976	Isoform MLC3 of Myosin light chain 1/3, skeletal muscle isoform OS=Homo sapiens OX=9606 GN=MYL1	2	16730	5284.24	629945	0	0	#NUM!	17788.5	0.0282382	-5.14621	#NUM!	11019.5	2.08535	1.06029	8199.15	0.0130157	-6.26361	-0.169278
D3YTB1	60S ribosomal protein L32 (Fragment) OS=Homo sapiens OX=9606 GN=RPL32 PE=1 SV=1	2	15721	75456.5	126859	129493	1.71613	0.779155	211317	1.66576	0.736182	1.05837	113887	1.50931	0.593892	82949	0.653868	-0.61293	-0.968939
A0A087	40S ribosomal protein S24 OS=Homo sapiens OX=9606 GN=RPS24 PE=1 SV=1	2	15343	309373	1.03359e+06	278903	0.901511	-0.149584	250394	0.242256	-2.0454	0.0731319	230305	0.744425	-0.425802	210577	0.203733	-2.29525	0.185515
P42677	40S ribosomal protein S27 OS=Homo sapiens OX=9606 GN=RPS27 PE=1 SV=3	2	9797	99898.2	122578	76064.8	0.761423	-0.393229	92908.8	0.757958	-0.39981	0.983542	97378.6	0.974778	-0.0368547	80778.9	0.659002	-0.601646	0.0612566
Q7L9L4	Isoform 2 of MOB kinase activator 1B OS=Homo sapiens OX=9606 GN=MOB1B	2	25654	182339	89671.6	46735.5	0.25631	-1.96404	26041.3	0.290408	-1.78385	1.10101	126229	0.692273	-0.530587	77238.8	0.861353	-0.215324	2.46413
J3KT73	60S ribosomal protein L38 OS=Homo sapiens OX=9606 GN=RPL38 PE=1 SV=1	2	7617	48845.8	111783	10924	0.223642	-2.16074	55976.2	0.500757	-0.997818	2.16546	46825	0.958629	-0.0609559	109441	0.979048	-0.0305487	1.99537
Q93008	Isoform 2 of Probable ubiquitin carboxyl-terminal hydrolase FAF-X OS=Homo sapiens OX=9606 GN=USP9X	2	293699	136831	233940	282367	2.06361	1.04517	358689	1.53325	0.616593	1.69507	91499.4	0.668702	-0.580566	204398	0.87372	-0.194758	2.98096
A0A0C4	Dolichyl-diphosphooligosaccharide--protein glycosyltransferase 48 kDa subunit OS=Homo sapiens OX=9606 GN=DDOST PE=1 SV=1	2	48883	79779.9	512347	109109	1.36762	0.451671	76341.8	0.149004	-2.74658	-0.164449	73404.9	0.920093	-0.120149	298172	0.581972	-0.780978	0.153844
I3L397	Eukaryotic translation initiation factor 5A (Fragment) OS=Homo sapiens OX=9606 GN=EIF5A PE=1 SV=8	2	16237	88861.9	121857	29164.1	0.328195	-1.60737	36628.2	0.300583	-1.73416	0.926887	70881.6	0.797661	-0.326153	90913.6	0.746066	-0.422624	0.771733
Q5JRR6	Ubiquitin-like modifier-activating enzyme 1 OS=Homo sapiens OX=9606 GN=UBA1 PE=1 SV=1	2	57443	82460.4	40596.2	1915.17	0.0232254	-5.42815	2356.75	0.0580534	-4.10648	1.32185	51377.2	0.623053	-0.682573	7128.3	0.17559	-2.50972	0.271972
Q9Y277	Isoform 2 of Voltage-dependent anion-selective channel protein 3 OS=Homo sapiens OX=9606 GN=VDAC3	2	31112	44720.1	23070.1	13580.6	0.30368	-1.71938	134884	5.8467	2.54762	-0.674894	36861.9	0.824282	-0.278791	46243.7	2.00449	1.00323	-0.277892
A0A494	DNA repair protein RAD50 (Fragment) OS=Homo sapiens OX=9606 GN=RAD50 PE=1 SV=1	2	104719	107120	6.00362e+06	100096	0.934425	-0.0978495	821775	0.13688	-2.86902	0.0341056	291507	2.72131	1.4443	993951	0.165559	-2.59459	-0.55666
A0A0A0	Gelsolin OS=Homo sapiens OX=9606 GN=GSN PE=1 SV=1	2	82759	83257.7	161770	57638.4	0.692289	-0.530553	447626	2.76705	1.46835	-0.361326	59083.3	0.709643	-0.494835	70586.3	0.436337	-1.19649	0.413574
P53621	Isoform 2 of Coatomer subunit alpha OS=Homo sapiens OX=9606 GN=COPA	2	140832	128741	8620.96	26621.4	0.206783	-2.27381	4801.23	0.556926	-0.844443	2.69267	64821.5	0.503504	-0.989926	9819.89	1.13907	0.187859	-5.26951
A0A2R8	Actin, cytoplasmic 1 (Fragment) OS=Homo sapiens OX=9606 GN=ACTB PE=1 SV=1	2	8839	527950	599953	70056	0.132694	-2.91382	151724	0.252894	-1.9834	1.46911	380741	0.721167	-0.471594	508684	0.847873	-0.238081	1.98082
Q5JUX0	Spindlin-3 OS=Homo sapiens OX=9606 GN=SPIN3 PE=1 SV=1	2	29303	20289.4	34620.3	2873.79	0.14164	-2.8197	2274.06	0.0656857	-3.92828	0.717796	29299.3	1.44407	0.530137	24226.3	0.69977	-0.515047	-1.0293
P84103	Isoform 2 of Serine/arginine-rich splicing factor 3 OS=Homo sapiens OX=9606 GN=SRSF3	2	14422	1.60221e+06	5.09753e+06	766762	0.478565	-1.06321	1.14109e+06	0.223852	-2.15939	0.492369	1.62371e+06	1.01342	0.0192329	4.40219e+06	0.863593	-0.211576	-0.090903
A0A075	Immunoglobulin kappa variable 2D-24 (non-functional) (Fragment) OS=Homo sapiens OX=9606 GN=IGKV2D-24 PE=1 SV=1	2	13128	1.54795e+06	1.25522e+07	497051	0.321103	-1.63889	9.27475e+06	0.738896	-0.436557	3.75412	1.39655e+06	0.902194	-0.14849	8.58227e+06	0.683727	-0.548507	0.270716
P12270	Nucleoprotein TPR OS=Homo sapiens OX=9606 GN=TPR PE=1 SV=3	2	267530	38870.4	12509.8	8796.76	0.22631	-2.14363	12744.4	1.01876	0.0268116	-79.9515	26035.7	0.669807	-0.578182	11920.7	0.952912	-0.0695847	8.30904
Q14011	Cold-inducible RNA-binding protein OS=Homo sapiens OX=9606 GN=CIRBP PE=1 SV=1	2	18637	98862.8	23784.1	3738.72	0.0378173	-4.72481	10821	0.454968	-1.13616	4.15857	26145.3	0.264461	-1.91888	2314.12	0.0972971	-3.36146	0.570846
A0A0J9	Syntaxin-3 OS=Homo sapiens OX=9606 GN=STX3 PE=1 SV=1	2	33034	178850	124123	8182.54	0.045751	-4.45005	343896	2.77062	1.47021	-3.02682	21269.9	0.118926	-3.07186	55769.6	0.44931	-1.15422	2.66143
Q6FI13	Histone H2A type 2-A OS=Homo sapiens OX=9606 GN=HIST2H2AA3 PE=1 SV=3	2	14087	693786	456601	254669	0.367071	-1.44587	171278	0.375116	-1.41459	1.02211	76197.1	0.109828	-3.18668	866756	1.89828	0.924692	-3.44621
A0A0C4	Histone-lysine N-methyltransferase EHMT1 (Fragment) OS=Homo sapiens OX=9606 GN=EHMT1 PE=1 SV=1	2	90236	87268.7	2808.51	28101.8	0.322015	-1.6348	52041.5	18.5299	4.21179	-0.388149	12450.4	0.142668	-2.80927	3530.5	1.25707	0.330067	-8.51122
A0A286	Immunoglobulin heavy constant gamma 2 (Fragment) OS=Homo sapiens OX=9606 GN=IGHG2 PE=1 SV=1	2	44519	2.08861e+06	7.40164e+06	2.43159e+06	1.16421	0.219356	4.72406e+06	0.638245	-0.647817	-0.338607	1.97751e+06	0.946805	-0.0788615	4.76538e+06	0.643827	-0.635254	0.124142
Q71DI3	Histone H3.2 OS=Homo sapiens OX=9606 GN=HIST2H3A PE=1 SV=3	2	15436	1.14846e+06	7.76445e+06	2.11305e+06	1.83991	0.879632	4.07632e+06	0.524997	-0.929619	-0.946229	3.00017e+06	2.61236	1.38535	4.72701e+06	0.608801	-0.715958	-1.93496
Q6P1M0	Long-chain fatty acid transport protein 4 OS=Homo sapiens OX=9606 GN=SLC27A4 PE=1 SV=1	2	72930	5194.44	0	34989.7	6.73599	2.75189	3416.64	#DIV/0!	#DIV/0!	#DIV/0!	498.154	0.0959014	-3.3823	0	#DIV/0!	#DIV/0!	#DIV/0!
Q9UKX2	Myosin-2 OS=Homo sapiens OX=9606 GN=MYH2 PE=1 SV=1	2	223932	91.3754	661143	3562.48	38.9873	5.28493	22.8567	3.45714e-05	-14.8201	-0.356607	1568.55	17.166	4.10148	161.424	0.000244159	-11.9999	-0.341793
G5EA06	28S ribosomal protein S27, mitochondrial OS=Homo sapiens OX=9606 GN=MRPS27 PE=1 SV=1	2	41588	63711.7	3080.04	5410.86	0.0849273	-3.55763	1536.23	0.498769	-1.00356	3.54502	34749.9	0.545424	-0.87455	9986.6	3.24236	1.69705	-0.515336
P31942	Isoform 2 of Heterogeneous nuclear ribonucleoprotein H3 OS=Homo sapiens OX=9606 GN=HNRNPH3	2	35273	223721	82260	13671	0.0611075	-4.03251	25256.8	0.307036	-1.70352	2.36716	79051.2	0.353348	-1.50084	59353.4	0.721534	-0.470861	3.18743
Q9Y4E8	Isoform 2 of Ubiquitin carboxyl-terminal hydrolase 15 OS=Homo sapiens OX=9606 GN=USP15	2	110482	264676	15782.8	3071.58	0.011605	-6.4291	2907.24	0.184203	-2.44063	2.6342	56972.4	0.215253	-2.21589	13221.6	0.837725	-0.255452	8.6744
P39060	Isoform 2 of Collagen alpha-1(XVIII) chain OS=Homo sapiens OX=9606 GN=COL18A1	2	154607	107963	27059.9	1717.76	0.0159106	-5.97387	4228.43	0.156262	-2.67796	2.23075	39427.8	0.365196	-1.45326	9250.05	0.341836	-1.54862	0.93842
E9PMD7	Serine/threonine-protein phosphatase (Fragment) OS=Homo sapiens OX=9606 GN=PPP1CA PE=1 SV=1	2	29335	85255.7	19421.6	43344.2	0.508403	-0.975957	31303.9	1.61181	0.688681	-1.41714	49442.2	0.579928	-0.786054	28947.3	1.49047	0.575766	-1.36523
A0A0D9	Lamin B1, isoform CRA_a OS=Homo sapiens OX=9606 GN=LMNB1 PE=1 SV=1	2	37729	48033.6	33362.7	31355.5	0.652783	-0.615324	7797.48	0.233719	-2.09715	0.293409	57998.6	1.20746	0.271975	6168.13	0.184881	-2.43533	-0.111679
Q86UP2	Kinectin OS=Homo sapiens OX=9606 GN=KTN1 PE=1 SV=1	2	156464	54591.7	21955.5	5825.09	0.106703	-3.22833	1903.91	0.0867169	-3.52754	0.915178	33481.8	0.613313	-0.705304	40723.1	1.8548	0.891265	-0.791351
A0A0D9	Serine/arginine-rich-splicing factor 4 (Fragment) OS=Homo sapiens OX=9606 GN=SRSF4 PE=1 SV=1	2	43736	41040.7	40573.2	465952	11.3534	3.50505	9720.38	0.239576	-2.06144	-1.70029	20824.5	0.50741	-0.978777	23192.9	0.571631	-0.806843	1.2131
P82673	28S ribosomal protein S35, mitochondrial OS=Homo sapiens OX=9606 GN=MRPS35 PE=1 SV=1	2	37106	22339.3	0	7557.85	0.338321	-1.56354	0	#DIV/0!	#DIV/0!	#DIV/0!	19295.6	0.863752	-0.21131	0	#DIV/0!	#DIV/0!	#DIV/0!
Q06587	E3 ubiquitin-protein ligase RING1 OS=Homo sapiens OX=9606 GN=RING1 PE=1 SV=2	2	42973	83154.5	53414	199895	2.40391	1.26538	193689	3.62619	1.85845	0.680878	68541.9	0.824273	-0.278807	51303.3	0.960485	-0.0581656	4.79332
K4DI93	Cullin 4B, isoform CRA_e OS=Homo sapiens OX=9606 GN=CUL4B PE=1 SV=1	2	103318	5675.8	837.235	21821.8	3.84471	1.94288	7004.44	8.36615	3.06456	0.633981	510.128	0.0898778	-3.47589	0	0	#NUM!	#NUM!
A0A087	Basigin OS=Homo sapiens OX=9606 GN=BSG PE=1 SV=1	2	20643	10077.9	3769.35	63705.4	6.3213	2.66022	66124.9	17.5428	4.13281	0.643684	13583.6	1.34786	0.430666	28765.6	7.63144	2.93196	0.146887
A6NF31	Oral-facial-digital syndrome 1 protein OS=Homo sapiens OX=9606 GN=OFD1 PE=1 SV=1	2	101300	66996	30051.7	1.27308e+07	190.023	7.57003	1.65895e+07	552.03	9.1086	0.831086	34447.7	0.514176	-0.959666	29387.7	0.977903	-0.0322362	29.7699
A0A3B3	IQ motif and SEC7 domain-containing protein 1 OS=Homo sapiens OX=9606 GN=IQSEC1 PE=1 SV=1	2	136883	307464	1.09345e+06	4.8918e+08	1591.01	10.6357	3.53385e+08	323.182	8.3362	1.27585	9.33719e+06	30.3684	4.9245	1.03971e+07	9.50847	3.24921	1.5156
Q9BUF5	Tubulin beta-6 chain OS=Homo sapiens OX=9606 GN=TUBB6 PE=1 SV=1	2	50281	29522.6	46215	1.96798e+06	66.6602	6.05875	550046	11.9019	3.57312	1.69565	32773.3	1.11011	0.150703	39311.2	0.850615	-0.233422	-0.645628
I3L1L3	Myb-binding protein 1A (Fragment) OS=Homo sapiens OX=9606 GN=MYBBP1A PE=1 SV=1	2	141124	3628.63	1843.86	36058	9.93709	3.31282	9567.28	5.18872	2.37538	1.39465	6148.69	1.69449	0.760853	2494.39	1.35281	0.435954	1.74526
O75717	Isoform 2 of WD repeat and HMG-box DNA-binding protein 1 OS=Homo sapiens OX=9606 GN=WDHD1	2	113945	282.56	0.0293045	35827.7	126.797	6.98637	26963	920097	19.8114	0.352644	1512.44	5.35264	2.42025	0	0	#NUM!	#NUM!
A6NEM2	Host cell factor 1 OS=Homo sapiens OX=9606 GN=HCFC1 PE=1 SV=2	2	215338	29553.1	12621.9	61922.4	2.09529	1.06715	40023.6	3.17097	1.66493	0.64096	17971.3	0.608102	-0.717615	13621.6	1.07921	0.109976	-6.52519
P12235	ADP/ATP translocase 1 OS=Homo sapiens OX=9606 GN=SLC25A4 PE=1 SV=4	2	33271	99548.9	310981	950693	9.55001	3.2555	1.10639e+06	3.55774	1.83096	1.77803	75055.4	0.753956	-0.407448	97817.2	0.314544	-1.66867	0.244176
Q5H909	Melanoma-associated antigen D2 OS=Homo sapiens OX=9606 GN=MAGED2 PE=1 SV=2	2	63271	78069.5	28104.3	251548	3.2221	1.688	185464	6.59914	2.72228	0.62007	100436	1.28649	0.36344	86127.2	3.06456	1.61568	0.224946
J3KN16	Proteasome adapter and scaffold protein ECM29 OS=Homo sapiens OX=9606 GN=ECPAS PE=1 SV=1	2	225491	6168.65	3377.53	19757.1	3.20282	1.67934	94393.7	27.9475	4.80465	0.349525	2480.82	0.402166	-1.31414	1228.46	0.363714	-1.45912	0.900636
P04350	Tubulin beta-4A chain OS=Homo sapiens OX=9606 GN=TUBB4A PE=1 SV=2	2	50010	30231.8	267896	1.96888e+06	65.1262	6.02517	537717	2.00719	1.00518	5.99413	32322	1.06914	0.0964479	119932	0.447684	-1.15945	-0.0831843
Q86XI2	Isoform 2 of Condensin-2 complex subunit G2 OS=Homo sapiens OX=9606 GN=NCAPG2	2	133935	58274.6	57307.8	453499	7.78212	2.96016	117933	2.05789	1.04117	2.84312	62382.3	1.07049	0.09827	27789.1	0.48491	-1.04421	-0.0941093
O43819	Protein SCO2 homolog, mitochondrial OS=Homo sapiens OX=9606 GN=SCO2 PE=1 SV=3	2	29962	2706.06	489.988	41701	15.4103	3.94582	21874.9	44.6437	5.48038	0.719989	1203.23	0.444642	-1.16928	0	0	#NUM!	#NUM!
E7EUU4	Eukaryotic translation initiation factor 4 gamma 1 OS=Homo sapiens OX=9606 GN=EIF4G1 PE=1 SV=1	2	172277	10800.4	353.579	150786	13.9612	3.80335	5786.98	16.3669	4.03271	0.943127	8670	0.80275	-0.316978	1778.54	5.03011	2.33059	-0.136008
Q01650	Large neutral amino acids transporter small subunit 1 OS=Homo sapiens OX=9606 GN=SLC7A5 PE=1 SV=2	2	55659	3769.47	16846.6	17200.5	4.56311	2.19002	102466	6.08231	2.60462	0.840821	20897	5.54376	2.47086	7225.65	0.428909	-1.22126	-2.02322
Q92889	Isoform 2 of DNA repair endonuclease XPF OS=Homo sapiens OX=9606 GN=ERCC4	1	43174	0	0	0	#DIV/0!	#DIV/0!	0	#DIV/0!	#DIV/0!	#DIV/0!	5644.9	#DIV/0!	#DIV/0!	0	#DIV/0!	#DIV/0!	#DIV/0!
Q5T011	Isoform 3 of KICSTOR complex protein SZT2 OS=Homo sapiens OX=9606 GN=SZT2	1	375384	6.09974	0	0	0	#NUM!	0	#DIV/0!	#DIV/0!	#NUM!	29206.5	4788.16	12.2253	1628.07	#DIV/0!	#DIV/0!	#DIV/0!
Q6SJ93	Isoform 2 of Protein FAM111B OS=Homo sapiens OX=9606 GN=FAM111B	1	82346	669.241	1511.86	1807.28	2.70049	1.43322	2844.27	1.88131	0.911734	1.57197	317409	474.282	8.8896	364998	241.423	7.91542	1.12307
A0A0U1	Probable methyltransferase-like protein 15 OS=Homo sapiens OX=9606 GN=METTL15 PE=1 SV=1	1	12933	43.4282	50.0925	0	0	#NUM!	962.283	19.2101	4.26379	#NUM!	9683.78	222.984	7.8008	13382.4	267.154	8.06153	0.967657
Q6UWP8	Suprabasin OS=Homo sapiens OX=9606 GN=SBSN PE=1 SV=2	1	60562	69.5581	18874.8	10188.5	146.475	7.19451	9582.95	0.50771	-0.977922	-7.35693	7184.07	103.282	6.69044	18075.6	0.957655	-0.0624227	-107.18
Q5SRE5	Isoform 2 of Nucleoporin NUP188 homolog OS=Homo sapiens OX=9606 GN=NUP188	1	184400	1301.45	41182.1	0	0	#NUM!	7542.19	0.183142	-2.44896	#NUM!	96244.9	73.9521	6.20852	149245	3.62402	1.85759	3.34224
O00170	AH receptor-interacting protein OS=Homo sapiens OX=9606 GN=AIP PE=1 SV=2	1	38068	787.725	0	4191.81	5.32141	2.41181	4052.91	#DIV/0!	#DIV/0!	#DIV/0!	55612.7	70.5991	6.14158	14245.7	#DIV/0!	#DIV/0!	#DIV/0!
Q9Y256	CAAX prenyl protease 2 OS=Homo sapiens OX=9606 GN=RCE1 PE=1 SV=1	1	36721	1884.89	38802.9	31936.7	16.9435	4.08266	2973.92	0.0766417	-3.70573	-1.10172	35652.8	18.915	4.24146	29392.3	0.757478	-0.400725	-10.5845
H0YIC4	Citrate synthase (Fragment) OS=Homo sapiens OX=9606 GN=CS PE=1 SV=1	1	14171	25138.3	190303	91.4639	0.00363843	-8.10247	45057.8	0.236769	-2.07845	3.89833	281521	11.1989	3.48529	393716	2.06889	1.04886	3.32294
A0A2U3	Diablo homolog, mitochondrial OS=Homo sapiens OX=9606 GN=DIABLO PE=1 SV=1	1	23771	3101.52	0	2421.17	0.780641	-0.357269	0	#DIV/0!	#DIV/0!	#DIV/0!	26828.6	8.65016	3.11273	6451.52	#DIV/0!	#DIV/0!	#DIV/0!
K7EMH3	DNA-directed RNA polymerase, mitochondrial (Fragment) OS=Homo sapiens OX=9606 GN=POLRMT PE=1 SV=4	1	39429	8217.31	4552.23	6580.64	0.800827	-0.320437	2108.58	0.463198	-1.1103	0.288604	69070.9	8.40554	3.07134	102032	22.4137	4.48631	0.684603
C9JYE9	Transcription factor E2F5 (Fragment) OS=Homo sapiens OX=9606 GN=E2F5 PE=1 SV=2	1	27659	11222.4	7939.59	9130.26	0.813574	-0.297655	7252.46	0.913455	-0.130594	2.27923	82889.5	7.38607	2.88481	6412.64	0.807679	-0.308146	-9.36181
A0A2R8	Tripeptidyl-peptidase 1 (Fragment) OS=Homo sapiens OX=9606 GN=TPP1 PE=1 SV=1	1	43995	1957.1	689.875	27482.2	14.0423	3.8117	27660.7	40.0952	5.32536	0.715765	13894.3	7.09941	2.8277	78792.3	114.212	6.83558	0.413674
Q86YM7	Isoform 3 of Homer protein homolog 1 OS=Homo sapiens OX=9606 GN=HOMER1	1	19849	171329	35369.7	171122	0.998791	-0.00174559	82357.9	2.32849	1.2194	-0.00143152	1.04479e+06	6.09816	2.60837	1.20918e+06	34.187	5.09538	0.51191
P68400	Casein kinase II subunit alpha OS=Homo sapiens OX=9606 GN=CSNK2A1 PE=1 SV=1	1	45229	30218	32.2244	6705.52	0.221905	-2.17199	550.177	17.0733	4.09367	-0.530572	144665	4.78738	2.25924	74341	2306.98	11.1718	0.202227
A0A2R8	Hemoglobin subunit alpha (Fragment) OS=Homo sapiens OX=9606 GN=HBA2 PE=1 SV=1	1	13945	13180.7	0	7854.3	0.595892	-0.746877	0	#DIV/0!	#DIV/0!	#DIV/0!	50330.5	3.81849	1.933	0	#DIV/0!	#DIV/0!	#DIV/0!
[truncated: 342 more rows]
